# Supplementary material for: Light environment drives evolution of color vision genes in butterflies and moths
Source: Commun Biol. 2021 Feb 9;4:177. doi: 10.1038/s42003-021-01688-z (PMC7873203; doi:10.1038/s42003-021-01688-z)
Supplement: Supplementary file 4 — Supplementary Data 1 [file 42003_2021_1688_MOESM4_ESM.xlsx]

## Sheet: Table 1
Order	Superfamily	Family	Genus	Species	Diel-habitat	Reference	Remarks	Rh4_UV	Rh5_BLUE	Rh6_LW	Rh7	Date and annotation record	Source	Remarks	Assembly	Library-ID / ID	TaxID NCBI	NCBI BioProject Accession / Download Source	BioSample Accession	Run Accession	TSA Accession	TSA Version	vis-score	busco-score
Lepidoptera	Adeloidea	Adelidae	Nemophora	degeerella	D	Regier et al. 2015	General behavior of subfamily, bright and colorful	1	1	1	0	Pia2 with default settings 24/03/19	Misof et al. 2014, but current assembly version		Nem_deg.fa	INShauTABRAAPEI-93	NCBI:txid233164	PRJNA219581	SAMN02047104	SRR921621	GATC00000000	GATC02000000	0.76087	87.4
Lepidoptera	Adeloidea	Prodoxidae	Tegeticula	yuccasella	N	Pellmyr 1999, Kawahara et al. 2018	Contrasts with general behavior of the genera, this specific species is nocturnal	0	0	1	1	Pia2 with default settings 13/03/19	Bazinet et al. 2017	Transcriptome	Trinity_Tyu4.fa	Tyu4	NCBI:txid30243	PRJNA298054	SAMN04155523	SRR3180626	GEOV00000000	GEOV00000000.1	0.826087	11.4
Lepidoptera	Agathiphagoidea	Agathiphagidae	Agathiphaga	queenslandensis	-			0	0	0	0	Pia2 with default settings 13/03/19	Bazinet et al. 2017	Transcriptome	Trinity_Aga3_plus_Aga5.fa	Aga3	NCBI:txid41190	PRJNA298054	SAMN04155508	SRR3180624	GENY00000000	GENY00000000.1	0.695652	7.9
Lepidoptera	Alucitoidea	Alucitidae	Alucita	desmodactyla	N	https://ukmoths.org.uk/species/alucita-hexadactyla/		1	1	1	0	Pia2 with default settings 24/03/19	Kawahara et al. 2019	TruSeq	Alu_des.fa	ANIsrmTAAORAAPEI-215	NCBI:txid1608660	PRJNA274397	SAMN03342442	SRR1811920	GCUR00000000	GCUR01000000	0.891304	73.6
Lepidoptera	Andeisanoidea	Andesianidae	Andesiana	lamellata	-			0	0	0	0	Pia2 with default settings 24/03/19	Kawahara et al. 2019	Transcriptome	And_lam.fa	RINSinlTEARAAPEI-62	NCBI:txid753268	PRJNA267862	SAMN03247517	SRR1695413	GCNW00000000	GCNW01000000	0.391304	32.2
Lepidoptera	Bombycoidea	Bombycidae	Apatelodes	pithala	-			0	0	0	0	Pia2 with default settings 13/03/19	Breinholt et al. 2018	Transcriptome	final_soap_FG120036B.fa	FG120036B	NCBI:txid1612425	PRJNA274892	SAMN03333886	SRR1794084			0.695652	51.8
Lepidoptera	Bombycoidea	Bombycidae	Bombyx	mori	N	Lemaire and Minet 1998	General behavior of family; known variation within subfamily	1	1	1	1	Pia2 with default settings 13/03/19	Duan et al. 2010	Coding sequences from the genome	asm15162v1	BOMBYX_MORI	NCBI:txid7091						na	na
Lepidoptera	Bombycoidea	Bombycidae	Colla	micacea	uk			0	0	1	0	Pia2 with default settings 13/03/19	Kawahara et al. 2019	Transcriptome	CLEAN_FG120013.fa	FG120013	NCBI:txid475267						0.804348	49.8
Lepidoptera	Bombycoidea	Brahmaeidae	Brahmaea	hearseyi	-			0	0	0	0	Pia2 with default settings 24/03/19	Kawahara et al. 2019	Transcriptome	Bra_her.fa	RINSinlTDQRAAPEI-35	NCBI:txid1572514	PRJNA267868	SAMN03247523	SRR1695419	GCOC00000000	GCOC01000000	0.391304	36
Lepidoptera	Bombycoidea	Endromidae	Mustilizans	dierli	N?	Holloway 1987	Inferred from behavior of closely related species	0	1	1	0	Pia2 with default settings 24/03/19	Kawahara et al. 2019	Transcriptome	Mus_die.fa	RINSinlTDURAAPEI-43	NCBI:txid1572528	PRJNA267886	SAMN03247541	SRR1695435	GCON00000000	GCON01000000	0.804348	54.2
Lepidoptera	Bombycoidea	Eupterotidae	Ganisa	similis	N	Y. Sondhi pers. obs.		0	0	0	1	Pia2 with default settings 24/03/19	Kawahara et al. 2019	Transcriptome	Gan_sim.fa	RINSinlTDMRAAPEI-136	NCBI:txid1572520	PRJNA267875	SAMN03247530	SRR1695426	GCDW00000000	GCDW01000000	0.869565	80.5
Lepidoptera	Bombycoidea	Eupterotidae	Eupterote	muluana	-			0	0	0	0	Pia2 with default settings 13/03/19	Kawahara et al. 2019	Transcriptome	CLEAN_final_soap_SW130200T.fa	SW130200T							0.76087	67.1
Lepidoptera	Bombycoidea	Saturniidae	Actias	luna	-			0	0	0	0	Pia2 with default settings 25/03/19	Breinholt and Kawahara 2013	Transcriptome	CLEAN_acti2.fa	acti2	NCBI:txid63976	PRJNA221547	SAMN02364143	SRR1002974			0.782609	51.4
Lepidoptera	Bombycoidea	Saturniidae	Attacus	atlas	-			0	0	0	0	Pia2 with default settings 25/03/19	Breinholt and Kawahara 2013	Transcriptome	CLEAN_Attac.fa	Attac	NCBI:txid63978	PRJNA221547	SAMN02364261	SRR1002994			0.804348	55.1
Lepidoptera	Bombycoidea	Saturniidae	Therinia	lactucina	N	R. Laurent pers. comm.		1	0	0	0	Pia2 with default settings 21/04/18	Kawahara and Breinholt 2014	Transcriptome	CLEAN_FG120016.fa	FG120016	NCBI:txid1104475	PRJNA248471	SAMN02798690	SRR1299418			0.782609	23.8
Lepidoptera	Bombycoidea	Saturniidae	Eacles	sp.	N	Tuskes et al. 1996		0	0	0	2	Pia2 with default settings 21/04/18	Kawahara and Breinholt 2014	Transcriptome	final_soap_FG120096B.fa	FG120096B	NCBI:txid180267	PRJNA248471	SAMN02798685	SRR1299435			0.695652	37.5
Lepidoptera	Bombycoidea	Saturniidae	Saturnia	pyri	N	https://www.ukmoths.org.uk/species/saturnia-pyri/		0	1	1	0	Pia2 with default settings 24/03/19	Kawahara et al. 2019	Transcriptome	Sat_pyr.fa	INShkeTACRAAPEI-87	NCBI:txid332930	PRJNA267898	SAMN03247553	SRR1695447	GCDH00000000	GCDH01000000	0.869565	83.5
Lepidoptera	Bombycoidea	Sphingidae	Ceratomia	undulosa	-			0	0	0	0	Pia2 with default settings 19/03/19	Breinholt and Kawahara 2013	Transcriptome	CLEAN_cunda3.fa	cunda3	NCBI:txid214081	PRJNA221547	SAMN02364254	SRR1002985			0.847826	54.3
Lepidoptera	Bombycoidea	Sphingidae	Darapsa	myron	N	https://www.sphingidae.us/darapsa-myron.html	Males emerge at dusk but are most active during sunset	1	0	0	0	Pia2 with default settings 19/03/19	Breinholt and Kawahara 2013	Transcriptome	CLEAN_Dara.fa	Dara	NCBI:txid522697	PRJNA221547	SAMN02364260	SRR1002986			0.804348	45.2
Lepidoptera	Bombycoidea	Sphingidae	Enyo	lugubris	-			0	0	0	0	Pia2 with default settings 19/03/19	Breinholt and Kawahara 2013	Transcriptome	CLEAN_elug1.fa	elug1	NCBI:txid325932	PRJNA221547	SAMN02364253	SRR1002983			0.76087	42
Lepidoptera	Bombycoidea	Sphingidae	Hemaris	diffinis	D	I. Kitching pers. comm.		0	0	0	1	Pia2 with default settings 19/03/19	Breinholt and Kawahara 2013	Transcriptome	CLEAN_Hema2.fa	Hema2	NCBI:txid520066	PRJNA221547	SAMN02364259	SRR1002987			0.847826	50.9
Lepidoptera	Bombycoidea	Sphingidae	Adhemarius	daphne	-			0	0	0	0	Pia2 with default settings 19/03/19	Kawahara and Breinholt 2014	Transcriptome	final_soap_FG120049B.fa	FG120049B	NCBI:txid354532	PRJNA248471	SAMN02798691	SRR1298394			0.73913	51.2
Lepidoptera	Bombycoidea	Sphingidae	Xylophanes	tersa	N	A. Kawahara, pers. obs.	General behavior of genera	0	0	0	1	Pia2 with default settings 19/03/19	Kawahara and Breinholt 2014	Transcriptome	final_soap_Xter2.fa	Xter2	NCBI:txid325869	PRJNA248471	SAMN02798692	SRR1298384			0.782609	27.8
Lepidoptera	Bombycoidea	Sphingidae	Hyles	euphorbiae	-			0	0	0	0	Pia2 with default settings 24/03/19	Kawahara et al. 2019	Transcriptome	Hyl_eur.fa	INSinlTAYRAAPEI-56	NCBI:txid283855	PRJNA267878	SAMN03247533	SRR1695429	GCDK00000000	GCDK01000000	0.391304	51.2
Lepidoptera	Bombycoidea	Sphingidae	Sphinx	pinastri	N	Izerskiy 1999		0	0	1	0	Pia2 with default settings 24/03/19	Kawahara et al. 2019	Transcriptome	Spi_pin.fa	INShauTAZRAAPEI-20	NCBI:txid987436	PRJNA267899	SAMN03247554	SRR1695448	GCOW00000000	GCOW01000000	0.717391	66.9
Lepidoptera	Bombycoidea	Sphingidae	Smerinthus	saliceti	-			0	0	0	0	Pia2 with default settings 13/03/19	Kawahara et al. 2019	Transcriptome	CLEAN_AZ130010T.fa	AZ130010T	NCBI:txid522704						0.630435	39.5
Lepidoptera	Bombycoidea	Sphingidae	Hemileuca	maia	D	I. Kitching pers. comm.		1	0	1	1	Pia2 with default settings 13/03/19	Kawahara et al. 2019	Transcriptome	CLEAN_BuckH.fa	BuckH	NCBI:txid40090						0.847826	50.7
Lepidoptera	Bombycoidea	Sphingidae	Macroglossum	pyrrhosticta	D	I. Kitching pers. comm.	General behavior of genera	1	2	0	0	Pia2 with default settings 13/03/19	Kawahara et al. 2019	Transcriptome	CLEAN_MacrH.fa	MacrH	NCBI:txid1087533						0.76087	37.5
Lepidoptera	Bombycoidea	Sphingidae	Manduca	sexta	N	Broadhead et al. 2017	Specific experiment to detect activity times	1	1	1	1	Reference Sequences for blast search taken from Macrglossum PIA annotation	Cao and Jiang 2015	Coding sequences from the genome		rManduca_sexta	NCBI:txid7130						na	na
Lepidoptera	Bombycoidea	Sphingidae	Parum	colligata	N	Y. Sondhi pers. obs.		0	0	0	1	Pia2 with default settings 13/03/19	Kawahara et al. 2019	Transcriptome	CLEAN_V005T.fa	V005T	NCBI:txid522860						0.5	35
Lepidoptera	Calliduloidea	Callidulidae	Pterodecta	felderi	-			0	0	0	0	Pia2 with default settings 24/03/19	Kawahara et al. 2019	Transcriptome	Pte_fel.fa	INSerlTABRAAPEI-84	NCBI:txid655083	PRJNA267896	SAMN03247551	SRR1695445	GCOS00000000	GCOS01000000	0.5	50.7
Lepidoptera	Choreutoidea	Choreutidae	Hemerophila	diva	-			0	0	0	0	Pia2 with default settings 13/03/19	Bazinet et al. 2013	Transcriptome	Trinity_Cor5.fa	Cor5	NCBI:txid999296	PRJNA222327	SAMN02370223	SRR1005851			0.695652	69.6
Lepidoptera	Cossoidea	Cossidae	Culama	sp.	-			0	0	0	0	Pia2 with default settings 13/03/19	Bazinet et al. 2013	Transcriptome	Trinity_Cul2.fa	Cul2	NCBI:txid1407620	PRJNA222331	SAMN02370226	SRR1006166			0.869565	88.8
Lepidoptera	Cossoidea	Cossidae	Givira	mucida	-			0	0	0	0	Pia2 with default settings 13/03/19	Bazinet et al. 2013	Transcriptome	Trinity_Giv2.fa	Giv2	NCBI:txid753332	PRJNA222332	SAMN02370229	SRR1006184			0.73913	80.2
Lepidoptera	Cossoidea	Cossidae	Prionoxystus	robiniae	N	Edwards et al. 1998, Kawahara et al. 2018	General behavior of family	0	0	1	0	Pia2 with default settings 13/03/19	Bazinet et al. 2013	Transcriptome	Trinity_Prob2.fa	Prob2	NCBI:txid186110	PRJNA222333	SAMN02370230	SRR1006187			0.869565	88.7
Lepidoptera	Cossoidea	Cossidae	Psychonoctua	personalis	-			0	0	0	0	Pia2 with default settings 13/03/19	Bazinet et al. 2013	Transcriptome	Trinity_Ppr2.fa	Ppr2	NCBI:txid1186916	PRJNA222334	SAMN02370260	SRR1006219			0.869565	87
Lepidoptera	Cossoidea	Cossidae	Spinulata	maruga	-			0	0	0	0	Pia2 with default settings 13/03/19	Bazinet et al. 2013	Transcriptome	Trinity_Mar.fa	Mar	NCBI:txid1178158	PRJNA222335	SAMN02370261	SRR1006227			0.869565	77.7
Lepidoptera	Cossoidea	Cossidae	Morpheis	pyracmon	N?	Edwards et al. 1998, Kawahara et al. 2018	General behavior of family	0	0	1	0	Pia2 with default settings 13/03/19	Kawahara et al. 2019	Transcriptome	Mor_pyr.fa	INSerlTAQRAAPEI-118	NCBI:txid1572526	PRJNA267885	SAMN03247540	SRR1695434	GCBQ00000000	GCBQ01000000	0.673913	73.5
Lepidoptera	Cossoidea	Dudgeoneidae	Archaeoses	polygrapha	-			0	0	0	0	Pia2 with default settings 13/03/19	Bazinet et al. 2013	Transcriptome	Trinity_Arc.fa	Arc	NCBI:txid1407611	PRJNA222336	SAMN02370262	SRR1021600			0.847826	90.1
Lepidoptera	Drepanoidea	Cimeliidae	Axia	margarita	-			0	0	0	0	Pia2 with default settings 13/03/19	Bazinet et al. 2013	Transcriptome	Trinity_Ax.fa	Ax	NCBI:txid475252	PRJNA222329	SAMN02370224	SRR1006157			0.934783	92.8
Lepidoptera	Drepanoidea	Doidae	Doa	sp.	D	Kawahara et al. 2018; E. Braswell pers. comm.	General behavior of genus	0	0	1	0	Pia2 with default settings 13/03/19	Bazinet et al. 2013	Transcriptome	Trinity_Do2.fa	Do2	NCBI:txid1407615	PRJNA222354	SAMN02370279	SRR1021609			0.869565	93.5
Lepidoptera	Drepanoidea	Drepanidae	Pseudothyatira	cymatophoroides	N	Kawahara et al. 2018, Powell and Opler 2009		0	0	1	0	Pia2 with default settings 13/03/19	Bazinet et al. 2013	Transcriptome	Trinity_PC.fa	PC	NCBI:txid475354	PRJNA222339	SAMN02370265	SRR1021621			0.913043	93.9
Lepidoptera	Drepanoidea	Drepanidae	Cyclidia	substigmaria	-			0	0	0	0	Pia2 with default settings 13/03/19	Bazinet et al. 2013	Transcriptome	Trinity_Dcy.fa	Dcy	NCBI:txid655036	PRJNA222340	SAMN02370266	SRR1021608			0.717391	74.6
Lepidoptera	Drepanoidea	Drepanidae	Macrauzata	submontana	N	Kawahara et al. 2018; Minet 1998	General behavior of genera	1	1	1	0	Pia2 with default settings 13/03/19	Kawahara et al. 2019	Transcriptome	Mac_sub.fa	RINSinlTDPRAAPEI-34	NCBI:txid1572523	PRJNA267882	SAMN03247537	SRR1695431	GCOK00000000	GCOK01000000	0.891304	78.4
Lepidoptera	Drepanoidea	Drepanidae	Thyatira	batis	N	Sondhi et al. 2016	Species seen at light	1	1	1	0	Pia2 with default settings 24/03/19	Kawahara et al. 2019	Transcriptome	Thy_bat.fa	INSnfrTBCRAAPEI-17	NCBI:txid721163	PRJNA267901	SAMN03247556	SRR1695450	GCOY00000000	GCOY01000000	0.782609	72.2
Lepidoptera	Drepanoidea	Drepanidae	Tridrepana	flava	N	Hampson 1892	Species seen at light and general behavior of genera	1	1	1	0	Pia2 with default settings 24/03/19	Kawahara et al. 2019	Transcriptome	CLEAN_SW130064.fa	SW130064	NCBI:txid721142						0.891304	49.5
Lepidoptera	Eriocranioidea	Eriocraniidae	Dyseriocrania	subpurpurella	D	Kawahara et al. 2018; Davis (1978)	General behavior of genera	1	1	2	0	Pia2 with default settings 24/03/19	Misof et al. 2014, but current assembly version		Dys_sub.fa	INSbusTBDRAAPEI-79	NCBI:txid173635	PRJNA219549	SAMN02047140	SRR921593	GASY00000000	GASY02000000	0.73913	60.6
Lepidoptera	Gelechioidea	Autostichidae	Autosticha	sp.	N	Kawahara et al. 2018; Hodges 1998	General behavior of superfamily	1	0	1	0	Pia2 with default settings 24/03/19	Kawahara et al. 2019	Transcriptome	Aut_sp.fa	RINSinlTDTRAAPEI-41	NCBI:txid1573538	PRJNA267865	SAMN03247520	SRR1695416	GCNZ00000000	GCNZ01000000	0.673913	53.6
Lepidoptera	Gelechioidea	Cosmopterigidae	Hyposmocoma	kahamanoa	D	Schmitz and Rubinoff 2011	Species seen during the day and not attracted to light even when in the vicinity of a light trap	0	0	1	0	Pia2 with default settings 24/03/19	Kawahara et al. 2019	TruSeq	Hyp_kah.fa	RINysjTAAABRAAPEI-215	NCBI:txid1477025	PRJNA299176	SAMN04201522	SRR2774012	GEAY00000000	GEAY01000000	0.608696	53.3
Lepidoptera	Gelechioidea	Depressariidae	Psilocorsis	reflexella	N	Kawahara et al. 2018; Hodges 1998	Species seen at light traps. General behavior of superfamily	0	0	1	1	Pia2 with default settings 13/03/19	Bazinet et al. 2013	Transcriptome	Trinity_Psi.fa	Psi	NCBI:txid347803	PRJNA222341	SAMN02370267	SRR1021624			0.934783	93.3
Lepidoptera	Gelechioidea	Depressariidae	Antaeotricha	schlaegeri	-			0	0	0	0	Pia2 with default settings 13/03/19	Bazinet et al. 2013	Transcriptome	Trinity_Ant.fa	Ant	NCBI:txid347752	PRJNA222342	SAMN02370268	SRR1021598			0.891304	82.4
Lepidoptera	Gelechioidea	Gelechiidae	Dichomeris	punctidiscella	N	Kawahara et al. 2018		1	0	1	1	Pia2 with default settings 13/03/19	Bazinet et al. 2013	Transcriptome	Trinity_Dch.fa	Dch	NCBI:txid1178088	PRJNA222343	SAMN02370269	SRR1021607			0.978261	92.4
Lepidoptera	Gelechioidea	Gelechiidae	Tuta	absoluta	C	Miranda-Ibarra 1999; Vargas, 1970; https://www.aphis.usda.gov/import_export/plants/manuals/emergency/downloads/Tuta-absoluta.pdf	Phototactic response, but maximum male activity is from 7- 11 AM, most active at dusk and dawn	0	1	1	1	Pia2 with default settings 13/03/19	Berger et al. 2016	Transcriptome	final_soap_SRR2846714.fa	SRR2846714	NCBI:txid702717	PRJNA300412	SAMN04221364	SRR2846714			0.978261	77.3
Lepidoptera	Geometroidea	Epicopeiidae	Epicopeia	hainseii	D	Yash Sondhi pers. obs.	General behavior of genera	0	0	0	1	Pia2 with default settings 13/03/19	Bazinet et al. 2013	Transcriptome	Trinity_Epc3.fa	Epc3	NCBI:txid691109	PRJNA222344	SAMN02370270	SRR1021610			0.934783	89.7
Lepidoptera	Geometroidea	Geometridae	Biston	betularia	-			0	0	0	0	Pia2 with default settings 13/03/19	Bazinet et al. 2013	Transcriptome	Trinity_Bb.fa	Bb	NCBI:txid82595	PRJNA222345	SAMN02370271	SRR1021599			0.934783	93.1
Lepidoptera	Geometroidea	Geometridae	Chlorosea	margaretaria	N	Kawahara et al. 2018; Ferguson 1985		0	0	0	1	Pia2 with default settings 13/03/19	Bazinet et al. 2013	Transcriptome	Trinity_Chl.fa	Chl	NCBI:txid655152	PRJNA222346	SAMN02370272	SRR1021603			0.869565	89
Lepidoptera	Geometroidea	Geometridae	Idaea	sp.	-			0	0	0	0	Pia2 with default settings 13/03/19	Bazinet et al. 2013	Transcriptome	Trinity_Id.fa	Id	NCBI:txid1407612	PRJNA222348	SAMN02370273	SRR1021615			0.913043	95.7
Lepidoptera	Geometroidea	Geometridae	Macaria	distribuaria	N	Jiang et al. 2017	General behavior of tribe Macariini	0	0	1	0	Pia2 with default settings 13/03/19	Kawahara and Breinholt 2014	Transcriptome	final_soap_GNV120029.fa	GNV120029	NCBI:txid1502698	PRJNA248471	SAMN02798697	SRR1299213			0.652174	31.4
Lepidoptera	Geometroidea	Geometridae	Nemoria	lixaria	N	D. Plotkin pers. comm.	Attracted to light and behavior of subfamily	1	0	0	0	Pia2 with default settings 13/03/19	Kawahara and Breinholt 2014	Transcriptome	final_soap_GNV120032.fa	GNV120032	NCBI:txid485666	PRJNA248471	SAMN02798698	SRR1299347			0.586957	39.6
Lepidoptera	Geometroidea	Geometridae	Ectropis	obliqua	-			0	0	0	0	Pia2 with default settings 13/03/19	Ma et al. 2016	Transcriptome	final_soap_SRR3056076.fa	SRR3056076	NCBI:txid248899	PRJNA306957	SAMN04370653	SRR3056076			0.847826	81.8
Lepidoptera	Geometroidea	Geometridae	Operophtera	brumata	N?		Behavior of similar old world Geometridae	1	0	1	1	Reference Sequences for the blast search taken from the 1KITE Manduca sexta transcriptome opsin annotation	LepBase v4	Coding sequences from the genome	Operophtera_brumata_v1_-_cds.fa	Operophtera_brumata	NCBI:txid104452						na	na
Lepidoptera	Geometroidea	Sematuridae	Mania	lunus	-			0	0	0	0	Pia2 with default settings 24/03/19	Kawahara et al. 2019	Transcriptome	Man_lun.fa	INSerlTAWRABPEI-19	NCBI:txid721146	PRJNA267890	SAMN03247545	SRR1695439	GCOU00000000	GCOU01000000	0.891304	80
Lepidoptera	Geometroidea	Uraniidae	Calledapteryx	dryopterata	-			0	0	0	0	Pia2 with default settings 13/03/19	Bazinet et al. 2013	Transcriptome	Trinity_Cal.fa	Cal	NCBI:txid219482	PRJNA222350	SAMN02370276	SRR1021601			0.934783	93.7
Lepidoptera	Gracillarioidea	Bucculatricidae	Bucculatrix	cristatella	D	Kawahara et al. 2018; Hepner 2008(a)	General behavior of family	1	0	1	0	Pia2 with default settings 24/03/19	Kawahara et al. 2019	TruSeq	Buc_cri.fa	ANIsrmTAASRAAPEI-220	NCBI:txid1608661	PRJNA274398	SAMN03342443	SRR1811921	GCQY00000000	GCQY01000000	0.891304	80.9
Lepidoptera	Gracillarioidea	Gracillariidae	Acrocercops	transecta	uk		Not much literature. From the appearance, it appears it might be diurnal	0	1	1	0	Pia2 with default settings 13/03/19	Kyoto Prefectural University	Transcriptome	final_soap_DRR023327.fa	DRR023327	NCBI:txid332616	PRJDB3160	SAMD00020376	DRR023327			0.956522	88.1
Lepidoptera	Gracillarioidea	Gracillariidae	Phyllocnistis	citrella	B	Kawahara et al. 2018; A. Kawahara pers. obs.		0	2	1	0	Pia2 with default settings 13/03/19	Kawahara and Breinholt 2014	Transcriptome	final_soap_Pcit2.fa	Pcit2	NCBI:txid199020	PRJNA248471	SAMN02798701	SRR1299751			0.782609	57
Lepidoptera	Gracillarioidea	Gracillariidae	Cameraria	ohridella	D	Mircheva 2002		1	0	1		Pia2 with default settings 24/03/19	Kawahara et al. 2019	Transcriptome	Cam_ohr.fa	INSeqtTDMRAAPEI-95	NCBI:txid199129	PRJNA267869	SAMN03247524	SRR1695420	GCOD00000000	GCOD01000000	0.76087	78.1
Lepidoptera	Gracillarioidea	Gracillariidae	Caloptilia	triadicae	N?	Kawahara et al. 2018	From the appearance it appears more likely to be diurnal, but all the images are at a screen. Behaviour of a congener	0	0	1	1	Pia2 with default settings 13/03/19	Breinholt et al. 2018	Transcriptome	CLEAN_calo.fa	calo	NCBI:txid1336369	PRJNA274982	SAMN03333594	SRR1794032			0.934783	93.7
Lepidoptera	Gracillarioidea	Gracillariidae	Philodoria	splendida	D	Kobayashi et al. 2018	Brightly colored	1	0	1	0	Pia2 with default settings 13/03/19	Kawahara et al. 2019	Transcriptome	CLEAN_CJ260.fa	CJ260							0.782609	42.3
Lepidoptera	Gracillarioidea	Roeslerstammiidae	Amphithera	heteroleuca	uk		Not much literature available, from the coloration, it is more likely to be diurnal	0	0	1	0	Pia2 with default settings 24/03/19	Kawahara et al. 2019	TruSeq	Amp_het.fa	INSpmbTAHRAAPEI-206	NCBI:txid753260	PRJNA267861	SAMN03247516	SRR1695407	GCNV00000000	GCNV01000000	0.5	14.1
Lepidoptera	Hepialoidea	Hepialidae	Triodia	sylvina	B	Turner 2013	Sexual dimorphism, and most likely males are diurnal, cross check. Comes to light so is active at night. Other Hepialidae show dusk mating.	2	1	2	0	Pia2 with default settings 24/03/19	Misof et al. 2014, but current assembly version		Tri_syl.fa	INSnfrTAVRAAPEI-9	NCBI:txid537462	PRJNA219615	SAMN02047133	SRR921655	GAVB00000000	GAVB02000000	0.73913	74.7
Lepidoptera	Hepialoidea	Hepialidae	Phymatopus	californicus	C	Kawahara et al. 2018; Turner 2014	General behavior of subfamily	0	0	1	0	Pia2 with default settings 24/03/19	Bazinet et al. 2013	Transcriptome	Trinity_Phm.fa	Phm	NCBI:txid1407613	PRJNA222349	SAMN02370274	SRR1021622			0.934783	92
Lepidoptera	Hepialoidea	Hepialidae	Cibyra	sp.	-			0	0	0	0	Pia2 with default settings 13/03/19	Kawahara and Breinholt 2014	Transcriptome	final_soap_FG120028B.fa	FG120028B	NCBI:txid1213247	PRJNA248471	SAMN02798702	SRR1299317			0.673913	50.3
Lepidoptera	Heterobathmioidea	Heterobathmiidae	Heterobathmia	sp.	-			0	0	0	0	Pia2 with default settings 13/03/19	Bazinet et al. 2017	Transcriptome	Trinity_Hsp.fa	Hsp	NCBI:txid41195	PRJNA298054	SAMN04329921	SRR3180609	GEOG00000000	GEOG00000000.1	0.695652	21.4
Lepidoptera	Immoidea	Immidae	Imma	tetrascia	D	Kawahara et al. 2018; Hepner 2008(b)	General behavior of family, known variation within family	0	0	1	1	Pia2 with default settings 13/03/19	Bazinet et al. 2013	Transcriptome	Trinity_Imm.fa	Imm	NCBI:txid1178119	PRJNA222351	SAMN02370275	SRR1021616			0.956522	94.1
Lepidoptera	Lasiocampoidea	Lasiocampidae	Tolype	notialis	N	Kawahara et al. 2018; Franclemont 1973		0	1	0	0	Pia2 with default settings 13/03/19	Bazinet et al. 2013	Transcriptome	Trinity_Tol.fa	Tol	NCBI:txid1407614	PRJNA222352	SAMN02370277	SRR1021628			0.891304	83.6
Lepidoptera	Lasiocampoidea	Lasiocampidae	Artace	sp.	-			0	0	0	0	Pia2 with default settings 13/03/19	Kawahara and Breinholt 2014	Transcriptome	final_soap_FG120070B.fa	FG120070B	NCBI:txid151299	PRJNA248471	SAMN02798704	SRR1299316			0.717391	48.9
Lepidoptera	Lasiocampoidea	Lasiocampidae	Dendrolimus	pini	-			0	0	0	0	Pia2 with default settings 24/03/19	Kawahara et al. 2019	Transcriptome	Den_pin.fa	INSlupTBORAAPEI-36	NCBI:txid151304	PRJNA267874	SAMN03247529	SRR1695425	GCOF00000000	GCOF01000000	0.630435	61
Lepidoptera	Lophocoronoidea	Lophocoronidae	Lophocorona	astipica	C	Kawahara et al. 2018; Nielsen and Kristensen 1996	General behavior of family	1	0	1	0	Pia2 with default settings 13/03/19	Bazinet et al. 2017	Transcriptome	Trinity_Loas.fa	Loas	NCBI:txid753361	PRJNA298054	SAMN04329922	SRR3180611	GEOJ00000000	GEOJ00000000.1	0.804348	13.5
Lepidoptera	Micropterigoidea	Micropterigidae	Micropterix	calthella	D	Kawahara et al. 2018;Common 1990	General behavior of genus	0	0	1	0	Pia2 with default settings 13/03/19	Peters et al. 2014	Transcriptome	Mica_N.fa	Mica_N	NCBI:txid41027	PRJNA181028	SAMN01737643	SRR596161	GACP00000000.1	GACP00000000.1	0.630435	27
Lepidoptera	Mimallonoidea	Mimallonidae	Lacosoma	chiridota	-			0	0	0	0	Pia2 with default settings 13/03/19	Bazinet et al. 2013	Transcriptome	Trinity_Mim.fa	Mim	NCBI:txid82615	PRJNA222353	SAMN02370278	SRR1021619			0.804348	91.9
Lepidoptera	Mimallonoidea	Mimallonidae	Menevia	lantona	N	R. Laurent pers. comm.		1	1	1	1	Pia2 with default settings 24/03/19	Kawahara et al. 2019	Transcriptome	Men_lan.fa	INSerlTBRRAAPEI-75	NCBI:txid1572524	PRJNA267884	SAMN03247539	SRR1695433	GCOM00000000	GCOM01000000	0.804348	91.9
Lepidoptera	Neopseustoidea	Acanthopteroctetidae	Acanthopteroctetes	unifascia	-			0	0	0	0	Pia2 with default settings 13/03/19	Bazinet et al. 2017	Transcriptome	Trinity_Aca4_plus_Aca6.fa	Aca4	NCBI:txid753143	PRJNA298054	SAMN04155506	SRR3180606	GENT00000000	GENT00000000.1	0.608696	2.2
Lepidoptera	Neopseustoidea	Neopseustidae	Neopseustis	meyricki	-			0	0	0	0	Pia2 with default settings 24/03/19	Kawahara et al. 2019	Transcriptome	Neo_mey.fa	RINSinlTEERAAPEI-79	NCBI:txid753379	PRJNA267888	SAMN03247543	SRR1695437	GCOP00000000	GCOP01000000	0.717391	64.3
Lepidoptera	Nepticuloidea	Nepticulidae	Stigmella	atricapitella	B	Kawahara et al. 2018	Metallic individuals maybe diurnal and Stigmella anomalella has same behavior	1	1	1	0	Pia2 with default settings 24/03/19	Kawahara et al. 2019	TruSeq	Sti_atr.fa	ANIsrmTAAWRAAPEI-225	NCBI:txid1608937	PRJNA274401	SAMN03342446	SRR1811924	GCQZ00000000	GCQZ01000000	0.847826	81.2
Lepidoptera	Nepticuloidea	Nepticulidae	Enteucha	acetosae	-			0	0	0	0	Pia2 with default settings 13/03/19	Bazinet et al. 2017	Transcriptome	Trinity_Enac2.fa	Enac2	NCBI:txid1178096	PRJNA298054	SAMN04155514	SRR3180632	GEOE00000000	GEOE00000000.1	0.826087	27.5
Lepidoptera	Nepticuloidea	Opostegidae	Pseudopostega	cf.quadristrigella	N	D. Don pers. comm.		0	0	1	0	Pia2 with default settings 13/03/19	Bazinet et al. 2017	Transcriptome	Trinity_Pqd.fa	Pqd	NCBI:txid98984	PRJNA298054	SAMN04155518	SRR3180619	GEOT00000000	GEOT00000000.1	0.152174	7.6
Lepidoptera	Noctuoidea	Erebidae	Arctia	plantaginis	-			0	0	0	0	Pia2 with default settings 13/03/19	Galarza et al. 2017	Transcriptome	final_soap_ERR1466856.fa	ERR1466856	NCBI:txid874455	PRJEB14172	SAMEA4012317	ERR1466856			0.76087	76.7
Lepidoptera	Noctuoidea	Erebidae	Lymantria	dispar	D	Kawahara et al. 2018; Ferguson 1978		0	0	1	1	Pia2 with default settings 13/03/19	Bazinet et al. 2013	Transcriptome	Trinity_Ly3.fa	Ly3	NCBI:txid13123	PRJNA222355	SAMN02370280	SRR1021618			0.869565	94.8
Lepidoptera	Noctuoidea	Erebidae	Euproctis	chrysorrhoea	-			0	0	0	0	Pia2 with default settings 13/03/19	Lund University	Transcriptome	final_soap_SRR1040496.fa	SRR1040496	NCBI:txid987934	PRJNA229935	SAMN02420598	SRR1040496			0.847826	82.3
Lepidoptera	Noctuoidea	Erebidae	Eudocima	salaminia	-			0	0	0	0	Pia2 with default settings 13/03/19	Kawahara and Breinholt 2014	Transcriptome	final_soap_SW130232.fa	SW130232	NCBI:txid1126703	PRJNA248471	SAMN02798706	SRR1300148			0.76087	50.4
Lepidoptera	Noctuoidea	Erebidae	Amata	phegea	D	Kawahara et al. 2018; Y. Sondhi pers. obs.	General behavior of genera	0	1	1	0	Pia2 with default settings 24/03/19	Kawahara et al. 2019	Transcriptome	Ama_phe.fa	INShauTAERAAPEI-8	NCBI:txid938170	PRJNA267859	SAMN03247514	SRR1695411	GCNU00000000	GCNU01000000	0.847826	90.1
Lepidoptera	Noctuoidea	Erebidae	Auriculoceryx	pterodactyliformis	N?	Holloway 1988	Comes to light, but the behavior of family is mostly diurnal	0	1	1	0	Pia2 with default settings 24/03/19	Kawahara et al. 2019	Transcriptome	Aur_pte.fa	RINSinlTDRRAAPEI-36	NCBI:txid1572512	PRJNA267864	SAMN03247519	SRR1695415	GCNY00000000	GCNY01000000	0.717391	57.4
Lepidoptera	Noctuoidea	Erebidae	Phragmatobia	fuliginosa	N?	N.Homsiack pers. comm.		1	1	1	0	Pia2 with default settings 24/03/19	Kawahara et al. 2019	Transcriptome	Phr_ful.fa	INShauTBDRAAPEI-31	NCBI:txid214311	PRJNA267893	SAMN03247548	SRR1695442	GCJS00000000	GCJS01000000	0.826087	68.7
Lepidoptera	Noctuoidea	Erebidae	Phyllodes	eyndhovii	N	pers. comm. Sanjay Sondhi	Seen most often at light traps	1	1	1	0	Pia2 with default settings 24/03/19	Kawahara et al. 2019	Transcriptome	Phy_eyn.fa	RINSinlTDNRAAPEI-171	NCBI:txid938169	PRJNA267894	SAMN03247549	SRR1695443	GCOO00000000	GCOO01000000	0.673913	81.8
Lepidoptera	Noctuoidea	Erebidae	Melese	sp.	uk			0	0	1	0	Pia2 with default settings 13/03/19	Kawahara et al. 2019	Transcriptome	CLEAN_FG120095.fa	FG120095	NCBI:txid695264						0.73913	43.3
Lepidoptera	Noctuoidea	Euteliidae	Anigraea	sp.	-			0	0	0	0	Pia2 with default settings 13/03/19	Kawahara and Breinholt 2014	Transcriptome	final_soap_SW130103.fa	SW130103	NCBI:txid319787	PRJNA248471	SAMN02798707	SRR1299755			0.76087	39.9
Lepidoptera	Noctuoidea	Noctuidae	Spodoptera	exigua	N	Fu et al. 2017		0	0	4	0	Pia2 with default settings 13/03/19	Nanjing Agricultural University	Transcriptome	final_soap_SRR525279.fa	SRR525279	NCBI:txid7107	PRJNA171128	SAMN01091967	SRR525279			0.76087	62.7
Lepidoptera	Noctuoidea	Noctuidae	Sesamia	inferens	-			0	0	0	0	Pia2 with default settings 13/03/19	Zhang et al. 2013	Transcriptome	final_soap_SRR867201.fa	SRR867201	NCBI:txid492764	PRJNA205103	SAMN02178236	SRR867201			0.847826	13.4
Lepidoptera	Noctuoidea	Noctuidae	Helicoverpa	zea	-			0	0	0	0	Pia2 with default settings 13/03/19	Bazinet et al. 2013	Transcriptome	Trinity_Hz2.fa	Hz2	NCBI:txid7113	PRJNA222356	SAMN02370281	SRR1021614			0.869565	91.5
Lepidoptera	Noctuoidea	Noctuidae	Heliothis	virescens	-			0	0	0	0	Pia2 with default settings 13/03/19	Bazinet et al. 2013	Transcriptome	Trinity_Hv.fa	Hv	NCBI:txid7102	PRJNA222357	SAMN02370282	SRR1021613			0.934783	91.5
Lepidoptera	Noctuoidea	Noctuidae	Amphipyra	pyramidea	N	https://www.ukmoths.org.uk/species/amphipyra-pyramidea/		1	1	1	0	Pia2 with default settings 24/03/19	Kawahara et al. 2019	Transcriptome	Amp_pyr.fa	INShauTAVRAAPEI-16	NCBI:txid987878	PRJNA267860	SAMN03247515	SRR1695412	GCDG00000000	GCDG01000000	0.73913	70.2
Lepidoptera	Noctuoidea	Noctuidae	Agrotis	infusa	N	Kawahara et al. 2018 ; Lafontaine 2004	Behavior of genera	1	0	1	0	Pia2 with default settings 24/03/19	Kawahara et al. 2019	Transcriptome	Agr_inf.fa	WHANIsrmTMATRAAPEI-46	NCBI:txid1555321	PRJNA274396	SAMN03342441	SRR1811919	GCUS00000000	GCUS01000000	0.565217	43.2
Lepidoptera	Noctuoidea	Noctuidae	Spodoptera	frugiperda	N	Kawahara et al. 2018; Rings and Metzler 1990		1	1	3	1	Pia2 with default settings 13/03/19	University of Illinois	Transcriptome	final_soap_SRR3406055.fa	SRR3406055	NCBI:txid7108	PRJNA318819	SAMN04875674	SRR3406055	GESP00000000	GESP00000000.1	0.913043	92.7
Lepidoptera	Noctuoidea	Noctuidae	Striacosta	albicosta	N	http://pnwmoths.biol.wwu.edu/browse/family-noctuidae/subfamily-noctuinae/tribe-noctuini/striacosta/striacosta-albicosta/		0	0	1	0	Pia2 with default settings 13/03/19	Bazinet et al. 2013	Transcriptome	Trinity_Striacosta.fa	Striacosta	NCBI:txid437490						0.434783	24.2
Lepidoptera	Noctuoidea	Nolidae	Manoba	major	N	Y. Sondhi pers. obs.	Behavior of genera	0	1	1	0	Pia2 with default settings 13/03/19	Kawahara and Breinholt 2014	Transcriptome	final_soap_SW130224.fa	SW130224	NCBI:txid1502699	PRJNA248471	SAMN02798708	SRR1300145			0.847826	53.3
Lepidoptera	Noctuoidea	Notodontidae	Notoplusia	minuta	N?	Y. Sondhi pers. obs.	Behavior of Old world congener	1	1	1	0	Pia2 with default settings 13/03/19	Kawahara and Breinholt 2014	Transcriptome	final_soap_FG120015.fa	FG120015	NCBI:txid1502701	PRJNA248471	SAMN02798711	SRR1299746			0.630435	37.3
Lepidoptera	Noctuoidea	Notodontidae	Pheosia	gnoma	N	http://pnwmoths.biol.wwu.edu/browse/family-notodontidae/subfamily-notodontinae/pheosia/pheosia-rimosa/	Behavior of genera	0	0	1	0	Pia2 with default settings 24/03/19	Kawahara et al. 2019	Transcriptome	Phe_gno.fa	INSqiqTBHRAAPEI-71	NCBI:txid988018	PRJNA267892	SAMN03247547	SRR1695441	GCPA00000000	GCPA01000000	0.717391	82.7
Lepidoptera	Palaephatoidea	Palaephatidae	Palaephatus	luteolus	-			0	0	0	0	Pia2 with default settings 13/03/19	Bazinet et al. 2013	Transcriptome	Trinity_Pal.fa	Pal	NCBI:txid1178138	PRJNA222358	SAMN02370283	SRR1021620			0.934783	94.8
Lepidoptera	Palaephatoidea	Palaephatidae	Metaphatus	ochraceus	-			0	0	0	0	Pia2 with default settings 13/03/19	Bazinet et al. 2017	Transcriptome	Trinity_Met4_plus_Met6.fa	Met4	NCBI:txid1470539	PRJNA298054	SAMN04155516	SRR3180614	GEOL00000000	GEOL00000000.1	0.717391	6.8
Lepidoptera	Palaephatoidea	Palaephatidae	Palaephatus	nielseni	-			0	0	0	0	Pia2 with default settings 13/03/19	Bazinet et al. 2017	Transcriptome	Trinity_Pro43D.fa	Pro43D	NCBI:txid1737347	PRJNA298054	SAMN04155519	SRR3180620	GEOP00000000	GEOP00000000.1	0.717391	25.7
Lepidoptera	Palaephatoidea	Palaephatidae	Ptyssoptera	sp.	D			0	0	1	0	Pia2 with default settings 13/03/19	Bazinet et al. 2017	Transcriptome	Ptys_unfiltered.fa	Ptys	NCBI:txid1737349	PRJNA298054	SAMN04155520	SRR3180621	GENS00000000	GENS00000000.1	0.913043	92.8
Lepidoptera	Papilionoidea	Hedylidae	Macrosoma	hedylaria	N	Kawahara et al. 2018; Yack et al. 2007		0	1	1	0	Pia2 with default settings 13/03/19	Kawahara and Breinholt 2014	Transcriptome	final_soap_FG120122.fa	FG120122	NCBI:txid40133	PRJNA248471	SAMN02798712	SRR1299306			0.413043	11.7
Lepidoptera	Papilionoidea	Hedylidae	Macrosoma	sp.	N	Kawahara et al. 2018; Yack et al. 2007		1	1	1	0	Pia2 with default settings 24/03/19	Kawahara et al. 2019	Transcriptome	Mac_sp.fa	RINSinlTEBRAAPEI-71	NCBI:txid1572474	PRJNA267883	SAMN03247538	SRR1695432	GCOL00000000	GCOL01000000	0.586957	50.4
Lepidoptera	Papilionoidea	Hesperiidae	Hylephila	phyleus	-			0	0	0	0	Pia2 with default settings 13/03/19	Kawahara and Breinholt 2014	Transcriptome	final_soap_GNV120020.fa	GNV120020	NCBI:txid40095	PRJNA248471	SAMN02798713	SRR1299296			0.565217	11.4
Lepidoptera	Papilionoidea	Hesperiidae	Megathymus	yuccae	-			0	0	0	0	Pia2 with default settings 13/03/19	Kawahara and Breinholt 2014	Transcriptome	final_soap_GNV139000.fa	GNV139000	NCBI:txid40099	PRJNA248471	SAMN02798714	SRR1299752			0.891304	60.2
Lepidoptera	Papilionoidea	Hesperiidae	Thymelicus	sylvestris	D	Kawahara et al. 2018	No truly nocturnal butterflies outside of Hedylids, behavior of genera	0	0	1	0	Pia2 with default settings 13/03/19	Romiguier et al. 2014	Transcriptome	final_soap_SRR1325130.fa	SRR1325130	NCBI:txid272628	PRJNA249058	SAMN02800306	SRR1325130			0.978261	81.2
Lepidoptera	Papilionoidea	Hesperiidae	Urbanus	proteus	D	Kawahara et al. 2018	No truly nocturnal butterflies outside of Hedylids, behavior of genera	0	0	1	0	Pia2 with default settings 24/03/19	Kawahara et al. 2019	Transcriptome	Urb_pro.fa	INSerlTBFRAAPEI-36	NCBI:txid355207	PRJNA267906	SAMN03247561	SRR1695454	GCPD00000000	GCPD01000000	0.804348	66.3
Lepidoptera	Papilionoidea	Hesperiidae	Lerema	accius	D	Kawahara et al. 2018	No truly nocturnal butterflies outside of Hedylids, behavior of genera	1	1	1	1	Reference Sequences for the blast search taken from the 1KITE Manduca sexta transcriptome opsin annotation	LepBase v4	Coding sequences from the genome	Lerema_accius_v1.1_-_cds.fa	Lerema_accius	NCBI:txid691651						na	na
Lepidoptera	Papilionoidea	Lycaenidae	Polyommatus	icarus	D	Kawahara et al. 2018	No truly nocturnal butterflies outside of Hedylids, behavior of genera	1	0	1	0	Pia2 with default settings 24/03/19	Misof et al. 2014, but current assembly version		Pol_ica.fa	INShauTBGRAAPEI-35	NCBI:txid265386	PRJNA219596	SAMN02047136	SRR921636	GAST00000000	GAST02000000	0.847826	81
Lepidoptera	Papilionoidea	Lycaenidae	Hemiargus	ceraunus	D	Kawahara et al. 2018	No truly nocturnal butterflies outside of Hedylids, behavior of genera	1	2	1	0	Pia2 with default settings 13/03/19	Kawahara and Breinholt 2014	Transcriptome	final_soap_GNV120025.fa	GNV120025	NCBI:txid689568	PRJNA248471	SAMN02798715	SRR1299274			0.869565	49.9
Lepidoptera	Papilionoidea	Lycaenidae	Cigaritis	takanonis	D	Kawahara et al. 2018	No truly nocturnal butterflies outside of Hedylids, behavior of genera	1	0	3	1	Pia2 with default settings 13/03/19	Soonchunhyang University	Transcriptome	final_soap_SRR2441453.fa	SRR2441453	NCBI:txid885001	PRJNA295896	SAMN04092638	SRR2441453			0.934783	92.2
Lepidoptera	Papilionoidea	Lycaenidae	Calycopis	cecrops	D	Kawahara et al. 2018	No truly nocturnal butterflies outside of Hedylids, behavior of genera	1	2	1	1	Reference Sequences for the blast search taken from the 1KITE Manduca sexta transcriptome opsin annotation	LepBase v4	Coding sequences from the genome	Calycopis_cecrops_v1.1_-_cds.fa	Calycopis_cecrops	NCBI:txid691633						na	na
Lepidoptera	Papilionoidea	Nymphalidae	Junonia	coenia	-			0	0	0	0	Pia2 with default settings 13/03/19	Mortazavi Lab, UC Irvine	Transcriptome	final_soap_SRR1166419.fa	SRR1166419	NCBI:txid39708	PRJNA237755	SAMN02639492	SRR1166419			0.695652	68.7
Lepidoptera	Papilionoidea	Nymphalidae	Bicyclus	anynana	-			0	0	0	0	Pia2 with default settings 24/03/19	Kawahara et al. 2019		Bic_any.fa	INShkeTATRAAPEI-56	NCBI:txid110368	PRJNA267867	SAMN03247522	SRR1695418	GCOB00000000	GCOB01000000	0.891304	78.5
Lepidoptera	Papilionoidea	Nymphalidae	Pararge	aegeria	D	Kawahara et al. 2018	No truly nocturnal butterflies outside of Hedylids, behavior of genera	1	1	1	0	Pia2 with default settings 24/03/19	Kawahara et al. 2019		Par_aeg.fa	INSfrgTADRAAPEI-22	NCBI:txid116150	PRJNA267891	SAMN03247546	SRR1695440	GCOV00000000	GCOV01000000	0.826087	86.1
Lepidoptera	Papilionoidea	Nymphalidae	Polygonia	c-album	D	Kawahara et al. 2018	No truly nocturnal butterflies outside of Hedylids, behavior of genera	0	1	1	0	Pia2 with default settings 24/03/19	Kawahara et al. 2019		Pol_alb.fa	INSfrgTAJRAAPEI-20	NCBI:txid929971	PRJNA267895	SAMN03247550	SRR1695444	GCOQ00000000	GCOQ01000000	0.913043	86.2
Lepidoptera	Papilionoidea	Nymphalidae	Danaus	plexippus	D	Kawahara et al. 2018	No truly nocturnal butterflies outside of Hedylids, behavior of genera	1	1	1	1	Reference Sequences for the blast search taken from the 1KITE Manduca sexta transcriptome opsin annotation	Zhan et al. 2012	Coding sequences from the genome		Danaus_plexippus	NCBI:txid13037						na	na
Lepidoptera	Papilionoidea	Nymphalidae	Heliconius	melpomene	D	Kawahara et al. 2018	No truly nocturnal butterflies outside of Hedylids, behavior of genera	2	1	1	1	Reference Sequences for the blast search taken from the 1KITE Manduca sexta transcriptome opsin annotation	Davey et al. 2016	Coding sequences from the genome	Heliconius_melpomene_-_cds.fa	Heliconius_melpomene	NCBI:txid34740						na	na
Lepidoptera	Papilionoidea	Nymphalidae	Melitaea	cinxia	D	Kawahara et al. 2018	No truly nocturnal butterflies outside of Hedylids, behavior of genera	0	1	0	1	Reference Sequences for the blast search taken from the 1KITE Manduca sexta transcriptome opsin annotation	Ahola et al. 2014	Coding sequences from the genome	Melitaea_cinxia_-_cds.fa	Melitaea_cinxia	NCBI:txid113334						na	na
Lepidoptera	Papilionoidea	Papilionidae	Parides	eurimedes	D	Kawahara et al. 2018	No truly nocturnal butterflies outside of Hedylids, behavior of genera	0	0	2	1	Pia2 with default settings 24/03/19	Misof et al. 2014, but current assembly version		Par_eur.fa	INSjdsTAJRAAPEI-36	NCBI:txid299019	PRJNA219589	SAMN02047186	SRR921629	GAXH00000000	GAXH02000000	0.847826	88
Lepidoptera	Papilionoidea	Papilionidae	Luehdorfia	chinensis	D	Kawahara et al. 2018	No truly nocturnal butterflies outside of Hedylids, behavior of genera	1	1	3	1	Pia2 with default settings 13/03/19	Nanjing Normal University	Transcriptome	final_soap_SRR2924893.fa	SRR2924893	NCBI:txid81069	PRJNA300885	SAMN04230711	SRR2924893			0.978261	93.3
Lepidoptera	Papilionoidea	Papilionidae	Papilio	machaon	D	Kawahara et al. 2018	No truly nocturnal butterflies outside of Hedylids, behavior of genera	1	1	3	1	Reference Sequences for the blast search taken from the 1KITE Manduca sexta transcriptome opsin annotation	LepBase v4	Coding sequences from the genome	Papilio_machaon_Pap_ma_1.0_-_cds.fa	Papilio_machaon	NCBI:txid76193						na	na
Lepidoptera	Papilionoidea	Pieridae	Anthocharis	cardamines	D	Kawahara et al. 2018	No truly nocturnal butterflies outside of Hedylids, behavior of genera	0	1	1	0	Pia2 with default settings 24/03/19	Kawahara et al. 2019		Ant_car.fa	INSnfrTAYRAAPEI-13	NCBI:txid227532	PRJNA267863	SAMN03247518	SRR1695414	GCNX00000000	GCNX01000000	0.891304	82.4
Lepidoptera	Papilionoidea	Pieridae	Colias	croceus	D	Kawahara et al. 2018	No truly nocturnal butterflies outside of Hedylids, behavior of genera	0	2	1	0	Pia2 with default settings 24/03/19	Kawahara et al. 2019		Col_cro.fa	INShkeTBFRAAPEI-79	NCBI:txid72248	PRJNA267871	SAMN03247526	SRR1695422	GCDI00000000	GCDI01000000	0.891304	83.6
Lepidoptera	Papilionoidea	Pieridae	Ascia	monuste	-			0	0	0	0	Pia2 with default settings 13/03/19	Espeland et al. 2018	AHE	CLEAN_final_soap_BRF140001.fa	BRF140001	NCBI:txid320286						0.673913	43.8
Lepidoptera	Papilionoidea	Pieridae	Hebomoia	glaucippe	-			0	0	0	0	Pia2 with default settings 13/03/19	Espeland et al. 2018	AHE	CLEAN_final_soap_BRF140003.fa	BRF140003	NCBI:txid152600						0.543478	40.7
Lepidoptera	Papilionoidea	Pieridae	Phoebis	sennae	D	Kawahara et al. 2018	No truly nocturnal butterflies outside of Hedylids, behavior of genera	1	4	1	1	Reference Sequences for the blast search taken from the 1KITE Manduca sexta transcriptome opsin annotation	LepBase v4	Coding sequences from the genome	Phoebis_sennae_v1.1_-_cds.fa	Phoebis_sennae	NCBI:txid40077						na	na
Lepidoptera	Papilionoidea	Riodinidae	Semomesia	capanea	D	Kawahara et al. 2018	No truly nocturnal butterflies outside of Hedylids, behavior of genera	1	0	2	0	Pia2 with default settings 13/03/19	Kawahara and Breinholt 2014	Transcriptome	final_soap_FG120077.fa	FG120077	NCBI:txid1502709	PRJNA248471	SAMN02798716	SRR1299211			0.673913	47.1
Lepidoptera	Papilionoidea	Riodinidae	Mycastor	nealces	D	Kawahara et al. 2018	No truly nocturnal butterflies outside of Hedylids, behavior of genera	0	0	2	0	Pia2 with default settings 24/03/19	Kawahara et al. 2019		Myc_nea.fa	INSerlTBMRAAPEI-57	NCBI:txid1572566	PRJNA267887	SAMN03247542	SRR1695436	GCDE00000000	GCDE01000000	0.73913	60.8
Lepidoptera	Pterophoroidea	Pterophoridae	Emmelina	monodactyla	N	Kawahara et al. 2018	No truly nocturnal butterflies outside of Hedylids, behavior of genera	0	0	0	1	Pia2 with default settings 13/03/19	Bazinet et al. 2013	Transcriptome	Trinity_Emm.fa	Emm	NCBI:txid467774	PRJNA222359	SAMN02370284	SRR1021605			0.934783	93.1
Lepidoptera	Pterophoroidea	Pterophoridae	Lantanophaga	pusillidactyla	C	Pers. comm. Deborah matthews		0	0	1	0	Pia2 with default settings 13/03/19	Kawahara and Breinholt 2014	Transcriptome	final_soap_GNV120027.fa	GNV120027	NCBI:txid1502707	PRJNA248471	SAMN02798717	SRR1299210			0.630435	41.3
Lepidoptera	Pterophoroidea	Pterophoridae	Pterophorus	pentadactylus	N	Pers. comm. Deborah matthews		1	1	1	0	Pia2 with default settings 24/03/19	Kawahara et al. 2019		Pte_pen.fa	INSlupTBTRAAPEI-44	NCBI:txid1572507	PRJNA267897	SAMN03247552	SRR1695446	GCOT00000000	GCOT01000000	0.869565	76.5
Lepidoptera	Pyraloidea	Crambidae	Cnaphalocrocis	medinalis	N	Pers. obs. Yash Sondhi		0	1	0	0	Pia2 with default settings 13/03/19	Guizhou University	Transcriptome	final_soap_SRR64791.fa	SRR64791_	NCBI:txid437488	PRJNA176595	SAMN01758133	SRR647910-SRR647915			0.565217	24.2
Lepidoptera	Pyraloidea	Crambidae	Catoptria	oregonicus	uk			0	0	1	1	Pia2 with default settings 13/03/19	Bazinet et al. 2013	Transcriptome	Trinity_Cr4.fa	Cr4	NCBI:txid572822	PRJNA222360	SAMN02370285	SRR1021602			0.913043	94.4
Lepidoptera	Pyraloidea	Crambidae	Myelobia	sp.	-			0	0	0	0	Pia2 with default settings 13/03/19	Kawahara and Breinholt 2014	Transcriptome	final_soap_FG120071B.fa	FG120071B	NCBI:txid1099702	PRJNA248471	SAMN02798718	SRR1299267			0.608696	44.7
Lepidoptera	Pyraloidea	Crambidae	Crambus	sp.	uk		General behavior of family, could be crepuscular or diurnal based on the color and appearace	1	2?	1	0	Pia2 with default settings 24/03/19	Kawahara et al. 2019		Cra_sp.fa	INSlupTAXRAAPEI-11	NCBI:txid1572472	PRJNA267872	SAMN03247527	SRR1695423	GCDJ00000000	GCDJ01000000	0.826087	70.3
Lepidoptera	Pyraloidea	Crambidae	Spilomela	sp.	N	Y. Sondhi pers. obs.	General behavior of family	1	1	1	0	Pia2 with default settings 24/03/19	Kawahara et al. 2019		Spi_sp.fa	INSerlTAIRAAPEI-75	NCBI:txid1573539	PRJNA267900	SAMN03247555	SRR1695449	GCOX00000000	GCOX01000000	0.630435	47.6
Lepidoptera	Pyraloidea	Crambidae	Cirrhochrista	sp.	N	Y. Sondhi pers. obs.	General behavior of family	1	1	1	0	Pia2 with default settings 24/03/19	Kawahara et al. 2019		Cir_sp.fa	RINSinlTDSRAAPEI-37	NCBI:txid1572476	PRJNA267904	SAMN03247559	SRR1695452	GCOZ00000000	GCOZ01000000	0.565217	50.6
Lepidoptera	Pyraloidea	Crambidae	Chilo	suppressalis	N	Kiritani 1990	An important pest species, has been shown to be attracted to light traps	2	1	1	0	Reference Sequences for the blast search taken from the 1KITE Manduca sexta transcriptome opsin annotation	LepBase v4	Coding sequences from the genome	Chilo_suppressalis_CsuOGS1.0_-_cds.fa	Chilo_suppressalis	NCBI:txid168631						na	na
Lepidoptera	Pyraloidea	Pyralidae	Galleria	melonella	-			0	0	0	0	Pia2 with default settings 13/03/19	Bazinet et al. 2013	Transcriptome	Trinity_Gal.fa	Gal	NCBI:txid7137	PRJNA222361	SAMN02370286	SRR1021612			0.913043	94.1
Lepidoptera	Pyraloidea	Pyralidae	Amyelois	transitella	N	Pedrazzoli & Leal 2006	Important pest species, active at night, but mating occurs in the early hours of the morning, just before sunrise	1	1	1	1	Reference Sequences for the blast search taken from the 1KITE Manduca sexta transcriptome opsin annotation	LepBase v4	Coding sequences from the genome	Amyelois_transitella_v1_-_cds.fa	Amyelois_transitella	NCBI:txid680683						na	na
Lepidoptera	Pyraloidea	Pyralidae	Plodia	interpunctella	N	Sambaraju et al. 2016	Adults fly at dusk and at night	1	1	0	1	Reference Sequences for the blast search taken from the 1KITE Manduca sexta transcriptome opsin annotation	LepBase v4	Coding sequences from the genome	Plodia_interpunctella_v1_-_cds.fa	Plodia_interpunctella	NCBI:txid58824						na	na
Lepidoptera	Sesioidea	Castniidae	Synemon	plana	D	Kawahara et al. 2018;Pirih et al. 2018	General behavior of family	1	0	0	0	Pia2 with default settings 13/03/19	Bazinet et al. 2013	Transcriptome	Trinity_Cul.fa	Cul	NCBI:txid160830	PRJNA222330	SAMN02370225	SRR1006158			0.891304	91.6
Lepidoptera	Sesioidea	Castniidae	Telchin	licus	D	Kawahara et al. 2018;Pirih et al. 2018	General behavior of family	1	0	1	0	Pia2 with default settings 13/03/19	Fonseca et al. 2015	Transcriptome	final_soap_SRR1204999.fa	SRR1204999	NCBI:txid1107848	PRJNA241452	SAMN02689937	SRR1204999			0.521739	18.6
Lepidoptera	Sesioidea	Sesiidae	Podosesia	syringae	D	Kawahara et al. 2018; Solomon JD 1979	General behavior of family	0	0	1	1	Pia2 with default settings 13/03/19	Bazinet et al. 2013	Transcriptome	Trinity_Podo.fa	Podo	NCBI:txid348700	PRJNA222337	SAMN02370263	SRR1021623			0.913043	95.3
Lepidoptera	Sesioidea	Sesiidae	Vitacea	polistiformis	-			0	0	0	0	Pia2 with default settings 13/03/19	Bazinet et al. 2013	Transcriptome	Trinity_Vit.fa	Vit	NCBI:txid348704	PRJNA222338	SAMN02370264	SRR1021630			0.695652	76.6
Lepidoptera	Sesioidea	Sesiidae	Bembecia	ichneumoniformis	D	Kawahara et al. 2018; https://ukmoths.org.uk/species/bembecia-ichneumoniformis/	General behavior of family	0	1	1	0	Pia2 with default settings 13/03/19	Kawahara et al. 2019	Transcriptome	Bem_ich.fa	INSlupTBGRAAPEI-20	NCBI:txid301037	PRJNA267866	SAMN03247521	SRR1695417	GCOA00000000	GCOA01000000	0.826087	71.6
Lepidoptera	Thyridoidea	Thyrididae	Striglina	suzukii	-			0	0	0	0	Pia2 with default settings 13/03/19	Bazinet et al. 2013	Transcriptome	Trinity_Ssk.fa	Ssk	NCBI:txid1178161	PRJNA222363	SAMN02370287	SRR1021625			0.804348	90.4
Lepidoptera	Thyridoidea	Thyrididae	Zeuzerodes	maculata	uk			1	0	0	0	Pia2 with default settings 13/03/19	Kawahara and Breinholt 2014	Transcriptome	final_soap_FG120079.fa	FG120079	NCBI:txid1502703	PRJNA248471	SAMN02798720	SRR1299209			0.782609	56.9
Lepidoptera	Thyridoidea	Thyrididae	Pseudothyris	sepulchralis	D	Inferred from buguide images	Images on flowers during the day, and natural history observations mention it is seen during the day (https://bugguide.net/node/view/19829)	0	1	0	0	PIA2 with default settings on 22/10/19	Kawahara and Breinholt 2014	Transcriptome	final_soap_GNV139006.fa	GNV139006	NCBI:txid1502702	PRJNA248471	SAMN02798719	SRR1299495			0.804348	48.1
Lepidoptera	Thyridoidea	Thyrididae	Canaea	sp.	N	Y. Sondhi pers. obs.	General behavior of genera	0	0	1	0	Pia2 with default settings 13/03/19	Kawahara et al. 2019	Transcriptome	Can_sp.fa	RINSinlTDVRAAPEI-44	NCBI:txid1572471	PRJNA267870	SAMN03247525	SRR1695421	GCOE00000000	GCOE01000000	0.76087	89
Lepidoptera	Tineoidea	Dryadaulidae	Dryadaula	visaliella	uk			0	0	1	0	Pia2 with default settings 13/03/19	Bazinet et al. 2017	Transcriptome	Dry_unfiltered.fa	Dry	NCBI:txid1666527	PRJNA298054	SAMN04155513	SRR3180631	GENH00000000	GENH00000000.1	1	92.3
Lepidoptera	Tineoidea	Meessiidae	Eudarcia	simulatricella	-			0	0	0	0	Pia2 with default settings 13/03/19	Bazinet et al. 2017	Transcriptome	Euds_unfiltered.fa	Euds	NCBI:txid1178035	PRJNA298054	SAMN04155515	SRR3180633	GENR00000000	GENR00000000.1	0.847826	95.5
Lepidoptera	Tineoidea	Psychidae	Thyridopteryx	ephemeraeformis	N	Kawahara et al. 2018 ;bug-guide record	General behavior of genera, records from bug guide at light (https://bugguide.net/node/view/468313/bgpage)	0	0	0	1	Pia2 with default settings 13/03/19	Bazinet et al. 2013	Transcriptome	Trinity_Tep2.fa	Tep2	NCBI:txid93886	PRJNA222365	SAMN02370288	SRR1021627			0.826087	94.1
Lepidoptera	Tineoidea	Tineidae	Harmaclona	sp.	uk			1	0	1	0	Pia2 with default settings 13/03/19	Kawahara et al. 2019	Transcriptome	Har_sp.fa	RINSinlTDYRAAPEI-57	NCBI:txid1572473	PRJNA267876	SAMN03247531	SRR1695427	GCOG00000000	GCOG01000000	0.586957	48
Lepidoptera	Tineoidea	Tineidae	Tineola	bisselliella	C	Kawahara et al. 2018; Key and Common 1959		1	0	1	0	Pia2 with default settings 13/03/19	Kawahara et al. 2019	Transcriptome	Tin_bis.fa	INSswpTACRAAPEI-13	NCBI:txid93883	PRJNA267902	SAMN03247557	SRR1695451	GCDF00000000	GCDF01000000	0.913043	93.5
Lepidoptera	Tischerioidea	Tischeriidae	Coptotriche	citrinipennella	N	Fasoranti 1983	General behavior of family, could be crepuscular or diurnal based on the color and appearace	1	1	1	0	Pia2 with default settings 13/03/19	Kawahara et al. 2019	TruSeq	Cop_cit.fa	INSpmbTAIRAAPEI-207	NCBI:txid41018	PRJNA267903	SAMN03247558	SRR1695410	GCDV00000000	GCDV01000000	0.586957	38.9
Lepidoptera	Tischerioidea	Tischeriidae	Tischeria	quercitella	N	Fasoranti 1983	General behavior of family, could be crepuscular or diurnal based on the color and appearace	1	1	2	0	Pia2 with default settings 13/03/19	Bazinet et al. 2017	Transcriptome	Ts2_unfiltered.fa	Ts2	NCBI:txid1737348	PRJNA298054	SAMN04155522	SRR3180623	GENO00000000	GENO00000000.1	0.913043	78.8
Lepidoptera	Tortricoidea	Tortricidae	Grapholita	dimorpha	-			0	0	0	0	Pia2 with default settings 13/03/19	Andong National University	Transcriptome	final_soap_SRR803483.fa	SRR803483	NCBI:txid934274	PRJNA194591	SAMN01994463	SRR803483			0.608696	36.2
Lepidoptera	Tortricoidea	Tortricidae	Phaecasiophora	niveiguttana	uk			0	0	1	0	Pia2 with default settings 13/03/19	Bazinet et al. 2013	Transcriptome	Trinity_Cro.fa	Cro	NCBI:txid1407616	PRJNA222366	SAMN02370289	SRR1021604			0.913043	91.6
Lepidoptera	Tortricoidea	Tortricidae	Cydia	pomonella	C	Kawahara et al. 2018; Saethre and Hofsvang 2005		0	0	0	1	Pia2 with default settings 13/03/19	Bazinet et al. 2013	Transcriptome	Trinity_Cyd.fa	Cyd	NCBI:txid82600	PRJNA222367	SAMN02370290	SRR1021606			0.978261	92.6
Lepidoptera	Urodoidea	Urodidae	Urodus	decens	-			0	0	0	0	Pia2 with default settings 13/03/19	Bazinet et al. 2013	Transcriptome	Trinity_Ur2.fa	Ur2	NCBI:txid655053	PRJNA222368	SAMN02370291	SRR1021629			0.826087	89
Lepidoptera	Yponomeutoidea	Lyonetiidae	Leucoptera	coffeella	D	Kawahara et al. 2018; Michereff et al. 2007		0	0	1	0	Pia2 with default settings 13/03/19	Kawahara et al. 2019	TruSeq	Leu_cof.fa	RINysjTAAAARAAPEI-214	NCBI:txid1178041	PRJNA299175	SAMN04201521	SRR2774011	GEAX00000000	GEAX01000000	0.195652	6.3
Lepidoptera	Yponomeutoidea	Yponomeutidae	Yponomeuta	evonymellus	N?	Kawahara et al. 2018	Inferred based on behavior of congeners	1	0	1	0	Pia2 with default settings 13/03/19	Misof et al. 2014, but current assembly version	Transcriptome	Ypo_evo.fa	INShauTBFRAAPEI-34	NCBI:txid263930	PRJNA219619	SAMN02047146	SRR921659	GASG00000000	GASG02000000	0.826087	77.4

## Sheet: References
References for Table S1
Broadhead, G. T., Basu, T., von Arx, M., & Raguso, R. A. (2017). Diel rhythms and sex differences in the locomotor activity of hawkmoths. The Journal of Experimental Biology, 220(8), 1472–1480. https://doi.org/10.1242/jeb.143966
Tuskes PM, Tuttle JP, Collins MM. 1996. The Wild Silk Moths of North America. Cornell University Press. Ithaca, NY. 250 pp.
Edwards, E. D., Gentili, P., Horak, M., Kristensen, N. P., & Nielsen, E. S. (1998). The Cossoid/Sesioid Assemblage. In N. P. Kristensen (Ed.), Lepidoptera, Moths and Butterflies. 1. Evolution, Systematics, and Biogeography. Handbook of Zoology, Vol. IV, Part 35 (pp. 181-197). Berlin: Walter de Gruyter.
Izerskiy, V. V., 1999:Bombycoid Lepidoptera (fam. Bombycidae, Endromididae, Lasiocampidae Brachmaeidae [sic], Saturniidae, Sphingidae) and Notodontids (fam. Notodontidae) of Siberia and the Russian Far East.. Gnozis, Kiev, Ukraine,160 pp.
Lemaire, C., & Minet, J. (1998). The Bombycoidea and their relatives. In N. P. Kristensen (Ed.), Lepidoptera, Moths and Butterflies. 1. Evolution, Systematics, and Biogeography. Handbook of Zoology, Vol. IV, Part 35 (pp. 321-353). Berlin: Walter de Gruyter.
Pellmyr, O. (1999). Systematic revision of the yucca moths in the Tegeticula yuccasella complex (Lepidoptera: Prodoxidae) north of Mexico. Systematic Entomology, 24(3), 243-271.
Powell, J. A., & Opler, P. A. (2009). Moths of Western North America. Berkeley: University of California Press.
Regier, J. C., Mitter, C., Kristensen, N. P., Davis, D. R., Van Nieukerken, E. J., Rota, J., et al. (2015). A molecular phylogeny for the oldest (nonditrysian) lineages of extant Lepidoptera, with implications for classification, comparative morphology and life-history evolution. Systematic Entomology, 40(4), 671-704, doi:10.1111/syen.12129.
Sondhi, Y., & Sondhi, S. (2016). A partial checklist of moths (Lepidoptera) of Dehradun, Mussoorie and Devalsari in Garhwal, Uttarakhand, India. Journal of Threatened Taxa, 8(5), 8756-8776.
Hampson, G. F. (1892). The Fauna of British India including Ceylon and Burma. Moths, Vol. 1. London: Taylor & Francis, London.
Hodges, R. W. (1998). The Gelechioidea. In N. P. Kristensen (Ed.), Lepidoptera, Moths and Butterflies. 1. Evolution, Systematics, and Biogeography. Handbook of Zoology, Vol. IV, Part 35 (pp. 131-158). Berlin and New York: Walter de Gruyter.
Schmitz, P., & Rubinoff, D. (2011). The Hawaiian amphibious caterpillar guild: New species of Hyposmocoma (Lepidoptera: Cosmopterigidae) confirm distinct aquatic invasions and complex speciation patterns. Zoological Journal of the Linnean Society, 162(1), 15-42.
Hodges, R. W. (1998). The Gelechioidea. In N. P. Kristensen (Ed.), Lepidoptera, Moths and Butterflies. 1. Evolution, Systematics, and Biogeography. Handbook of Zoology, Vol. IV, Part 35 (pp. 131-158). Berlin and New York: Walter de Gruyter.
Miranda-Ibarra, E. 1999. Fluctuacion poblacional, ritmo diario de vuelo de machos y eficacia de biopesticidas en polilla del tomate Tuta absoluta (Meyrick) en cultivo del tomate de otoño, bajo invernadero en la zona de Quillota Universidad Iberoamericana de Ciencias y Tecnologia.
Vargas, H. 1970. Observaciones sobre la biologia enemigos naturales de las polilla del tomate, Gnorimoschema absoluta (Meyrick). Depto. Agricultura, Universidad del Norte-Arica 1:75-110.
Jiang, N., Li, X., Hausmann, A., Cheng, R., Xue, D., & Han, H. (2017). A molecular phylogeny of the Palaearctic and Oriental members of the tribe Boarmiini (Lepidoptera : Geometridae : Ennominae). Invertebrate Systematics, 31(4), 427. https://doi.org/10.1071/is17005
Kobayashi, S., Johns, C. A., Lopez-Vaamonde, C., Doorenweerd, C., Kawakita, A., Ohshima, I., … Kawahara, A. Y. (2018). Hawaiian Philodoria (Lepidoptera, Gracillariidae, Ornixolinae) leaf mining moths on myrsine (primulaceae): Two new species and biological data. ZooKeys, 2018(773), 109–141. https://doi.org/10.3897/zookeys.773.21690
Franclemont, J. G. (1973). Mimallonoidea; Bombycoidea (in part). In R. B. Dominick, D. C. Ferguson, J. G. Franclemont, R. W. Hodges, & E. G. Munroe (Eds.), The moths of America north of Mexico, Fasc. 20.1 (pp. 1-86). London: R. B. D. Publications and E. W. Classey.
Common, I. F. B. (1990). Moths of Australia. Carlton: Melbourne University Press.
Ferguson, D. C. (1978). Noctuoidea (in part): Lymantriidae. In R. B. Dominick, T. Dominick, D. C. Ferguson, J. G. Franclemont, R. W. Hodges, & E. G. Munroe (Eds.), The moths of America north of Mexico, fasc. 22.2 (pp. 1-110). Washington, D.C.: The Wedge Entomological Research Foundation.
Holloway, J. D. (1987). The Moths of Borneo (part 3); Families Lasiocampidae, Eupterotidae, Bombycidae, Brahmaeidae, Saturniidae, Sphingidae. Kuala Lumpur: Southdene Sdn. Bhd.
Holloway, J. D. (1988). The Moths of Borneo (part 6); Family Arctiidae: Subfamilies Arctiinae, Syntominae, Aganainae (to Noctuidae). Southdene Sdn. Bhd., Kuala Lumpur, Malaysia. 101pp+ 168fig+ 6pls.
Fu, X., Feng, H., Liu, Z., & Wu, K. (2017). Trans-regional migration of the beet armyworm, Spodoptera exigua (Lepidoptera: Noctuidae), in North-East Asia. PLoS ONE, 12(8), 1–17. https://doi.org/10.1371/journal.pone.0183582
Lafontaine, J. D. (2004). Noctuoidea: Noctuidae (part): Noctuinae, Agrotini. In R. W. Hodges, D. R. Davis, D. C. Ferguson, E. G. Munroe, & J. A. Powell (Eds.), The moths of America north of Mexico, fasc. 27.1 (pp. 1-385). Washington, D.C.: The Wedge Entomological Research Foundation.
Rings, R. W., & Metzler, E. H. (1990). The Lepidoptera of Fowler Woods State Nature Preserve, Richland County, Ohio. Great Lakes entomologist, 23(1), 43-56.
Mircheva, A. (2002). Investigations on the diurnal and seasonal flight of the horse chestnut leaf miner, Cameraria ohridella Deschka et Dimic, 1986 (Lepidoptera: Gracillariidae) by sex pheromone traps. Acta Entomologica Bulgarica (Bulgaria).
Parra-Pedrazzoli, A. L., & Leal, W. S. (2006). Sexual behavior of the navel orangeworm, Amyelois transitella (Walker)(Lepidoptera: Pyralidae). Neotropical Entomology, 35(6), 769-776.
Kawahara, A. Y., Plotkin, D., Hamilton, C. A., Gough, H., St Laurent, R., Owens, H. L., Homziack, N. T. & Barber, J. R. (2018, March 1). Diel behavior in moths and butterflies: a synthesis of data illuminates the evolution of temporal activity. Organisms Diversity and Evolution. Springer Verlag. https://doi.org/10.1007/s13127-017-0350-6
Turner, J. R. G. (2014). Anomalous daylight flight in Phymatopus hecta (Linnaeus, 1758) and other crepuscular and nocturnal moths (Lepidoptera: Hepialidae, Geometridae). Entomologist's Gazette, 65, 97-104.
Turner, J. R. G. (2013). The dawn flight of the gold swift Hepialus hecta : predator avoidance and the integration of complex lek behaviour (Lepidoptera, Hepialidae). Biological Journal of the Linnean Society, 110(2), 305–319. https://doi.org/10.1111/bij.12145
Pirih, P., Ilić, M., Rudolf, J., Arikawa, K., Stavenga, D. G., & Belušič, G. (2018). The giant butterfly-moth Paysandisia archon has spectrally rich apposition eyes with unique light-dependent photoreceptor dynamics. Journal of Comparative Physiology A: Neuroethology, Sensory, Neural, and Behavioral Physiology, 204(7), 639–651. https://doi.org/10.1007/s00359-018-1267-z
Kiritani, K. (1990). Recent population trends of Chilo suppressalis in temperate and sub-tropical Asia. International Journal of Tropical Insect Science, 11(4–5), 555–562. https://doi.org/10.1017/S1742758400021111
Parra-Pedrazzoli, A. L., & Leal, W. S. (2006). Sexual behavior of the navel orangeworm, Amyelois transitella (Walker) (Lepidoptera: Pyralidae). Neotropical Entomology, 35(6), 769–774. https://doi.org/10.1590/S1519-566X2006000600008
Sambaraju, K., Donelson, S., Bozic, J., & Phillips, T. (2016). Oviposition by Female Plodia interpunctella (Lepidoptera: Pyralidae): Description and Time Budget Analysis of Behaviors in Laboratory Studies. Insects, 7(1), 4. https://doi.org/10.3390/insects7010004
Davis, D. R. (1978). A revision of the North American moths of the superfamily Eriocranioidea with the proposal of a new family, Acanthopteroctetidae (Lepidoptera). Smithsonian Contributions to Zoology, 251, 1-131.
Ferguson, D. C. (1985). Geometroidea: Geometridae (in part). In R. B. Dominick, T. Dominick, D. R. Davis, D. C. Ferguson, J. G. Franclemont, R. W. Hodges, et al. (Eds.), The moths of America north of Mexico, fasc. 18.1 (pp. 1-131). Washington, D.C.: The Wedge Entomological Research Foundation.
Saethre, M., & Hofsvang, T. (2005). Diurnal flight activity of codling moth Cydia pomonella (Lepidoptera: Tortricidae) males in relation to temperature and twilight. Norwegian Journal of Entomology, 52(2), 75.
Solomon JD. 1979. Trapping and Biology of Podosesia and Paranthrene borers. In: Pheromones of the Sesiidae (formerly Aegeriidae): Proceedings of a Symposium, Presented at the Entomological Society of America National Meeting, Houston, Tex. Houston, Texas. p. 47–66.
Heppner, J. B. (2008a). Ribbed-Cocoon Maker Moths (Lepidoptera: Bucculatricidae). In J. L. Capinera (Ed.), Encyclopedia of Entomology, 2nd edition. (pp. 3190). Dordrecht, The Netherlands: Springer Science + Business Media B.V.
Heppner, J. B. (2008b). Imma Moths (Lepidoptera: Immidae). In J. L. Capinera (Ed.), Encyclopedia of Entomology, 2nd edition. (pp. 1921). Dordrecht, The Netherlands: Springer Science + Business Media B.V.
Caption: Diel habitat N= Nocturnal, D = Diurnal, uk = Unknown, B = Both, C = Crepuscular
