# Supplementary material for: Light environment drives evolution of color vision genes in butterflies and moths
Source: Commun Biol. 2021 Feb 9;4:177. doi: 10.1038/s42003-021-01688-z (PMC7873203; doi:10.1038/s42003-021-01688-z)
Supplement: Supplementary file 5 — Supplementary Data 2 [file 42003_2021_1688_MOESM5_ESM.csv]

trans_name	Total orthogroups	Percent visual recovery	OG0000524	OG0000683	OG0000204	OG0004448	OG0003358	OG0006425	OG0002866	OG0002515	OG0000494	OG0001393	OG0000221	OG0000713	OG0024307	OG0001111	OG0006360	OG0001298	OG0000276	OG0000693	OG0001164	OG0000066	OG0000543	OG0000024	OG0000277	OG0001835	OG0003105	OG0004890	OG0000035	OG0001518	OG0000612	OG0000665	OG0000152	OG0000201	OG0001396	OG0001183	OG0004593	OG0007358	OG0000848	OG0007616	OG0001514	OG0000603	OG0003055	OG0006123	OG0008264	OG0000174	OG0000998	OG0000799
Reference orthogroup			arr1_Msex2.09511_comp18332, arr2_Msex2.07088_comp18253, krz_Msex2.03733_comp24797, uncharacterized_protein_Msex2.13811_comp5329-comp4041-comp10994	Brh_Msex2.07985_comp6398, LWRh_Msex2.09799_comp18251, Rh7_Msex2.00682_comp16322, UVRh_Msex2.13227_comp18440, pteropsin_Msex2.10233_comp10177_comp17353	cac_Msex2.08802_comp161676-comp15205-comp55846-comp51758-comp13227	Calx_Na_Ca_exchange_protein_Msex2.00842_comp14668-comp101861	Cam_Msex2.00394_comp18277	Cam-like_Msex2.05087_comp5322	CdsA_Msex2.12205_comp19520	DAGL_beta_Msex2.01293_comp17989	Ddc-like2_Msex2.06537_, Ddc-like3_Msex2.06538_, Ddc-like_Msex2.06536_comp42006-comp14016, Ddc_P48861.1_comp16029	Duox_Msex2.08818_comp285076-comp126893-comp95827	Galpha49B_Msex2.02234_comp18275	Gbeta76C_Msex2.03409_comp18560	Ggamma30A_Msex2.03558_comp18417	Gprk1_Msex2.08826_comp4484-comp7596, Gprk2_Msex2.08060_comp108787-comp107215-comp110788	iav_trpv_scaffold_Msex_1.0_JH668557.1_comp41697, nan_trpv_scaffold_Msex_1.0_JH668493.1_	inaD_Msex2.01494_comp18759	Inx1/ogre_Msex2.10238_comp48773_comp34751, Inx8/shakB_Msex2.12608_comp112993_comp62207_comp61268, Inx9_Msex2.04646_, inx2_Msex2.10240_comp18624, inx3_Msex2.10268_comp19114, inx7_Msex2.10239_	Nckx30C_Msex2.09073_comp143083-comp109465	neo-calmodulin-like_Msex2.10866_comp26829	ninaA_Msex2.08481_comp19887	ninaC2_Msex2.07883_comp8169, ninaC_Msex2.02036_comp18539	ninaG_Msex2.07302_comp32671	norpA_Msex2.11795_comp18209	pain_trpa_Msex2.04551_comp19400	pdhb_Msex2.0923_comp13853	Pis_Msex2.11363_comp6338	pkc53E_Msex2.04738_comp14782	Pld_Msex2.14404_comp2998_comp138817_comp122549_comp11853_comp82856_comp81541_comp10050	pyx_trpa_Msex2.06591_, wtrw2_trpa_Msex2.03228_, wtrw_trpa_Msex2.03232_comp10676-comp19894	Rab5_Msex2.06883_comp15003	RabX4_Msex2.02217_comp12953	rdgA_Msex2.0456_comp128091_comp81387_comp6362	rdgB_Msex2.13352_comp32638_comp5373_comp4758	rdgBbeta_Msex2.01891_comp45618	rdgC_Msex2.12667_comp15401	RGR-like_Msex2.09237_comp48243_comp57770	trp_Msex2.00019_comp118803_comp112415_comp1221_comp56306, trpg-like_Msex2.03331_, trpg_Msex2.10490_comp151707_comp219497, trpl_Msex2.00017_comp18331	trpA1_Msex2.02070_	TRPA5-2_Msex2.07217_comp180879-comp102767-comp177306, TRPA5-3_Msex2.07216_comp217343-comp124538-comp112343-comp105469, TRPA5_Msex2.07214_comp44544-comp34763	trpm_Msex2.13434-Msex2.13433-Msex2.08497_comp9611-comp62173-comp8456-comp70346-comp13447-comp17530	trpml_Msex2.10873_comp15275-comp15314	trpn_scaffold_Msex_1.0_JH668324.1_	unclassified_Msex2.09236_comp21673	Vha100-like_Msex2.07193_comp17972_comp16541, Vha100_1_Msex2.13548_comp23892_comp16540, Vha100_2_Msex2.08012_comp13154-comp16540	wunen-like1_Msex2.07445_comp16396_comp64226, wunen-like2_Msex2.07442_comp14286, wunen-like3_Msex2.07444_comp17194	wunen1_Msex2.15417_comp12216, wunen2_Msex2.07632_comp7117, wunen3_Msex2.0763_comp18966
brisco_visual	46	1	1	1	1	1	1	1	1	1	1	1	1	1	1	1	1	1	1	1	1	1	1	1	1	1	1	1	1	1	1	1	1	1	1	1	1	1	1	1	1	1	1	1	1	1	1	1
Par_aeg	38	0.826086957	1	1	0	0	1	0	1	1	1	1	1	1	0	1	1	1	1	1	1	1	1	1	1	1	1	1	1	1	1	1	1	1	1	1	0	0	1	0	1	1	1	0	1	1	1	1
Sat_pyr	40	0.869565217	1	1	1	1	1	1	1	1	1	0	1	1	0	1	0	1	1	1	1	1	1	1	1	1	1	1	1	0	1	1	1	1	1	1	1	1	1	1	1	1	1	0	0	1	1	1
Bic_any	41	0.891304348	1	1	1	1	1	0	1	0	1	1	1	1	0	1	1	1	1	1	1	1	1	1	1	1	1	1	1	1	1	1	1	1	1	1	1	0	1	1	1	1	1	0	1	1	1	1
Den_pin	29	0.630434783	0	0	0	0	1	1	0	0	1	0	1	1	0	0	0	1	1	0	0	1	1	1	1	1	1	1	1	1	1	1	1	1	0	1	1	1	1	0	0	1	1	0	0	1	1	1
Urb_prot	37	0.804347826	1	1	1	1	1	0	1	1	1	0	1	1	0	1	0	0	1	1	1	1	1	1	1	1	1	1	1	1	1	1	1	1	0	1	1	1	1	0	1	0	1	0	1	1	1	1
Cop_cit	27	0.586956522	1	1	0	0	1	0	1	0	1	1	1	1	0	0	1	1	1	1	1	1	1	1	0	1	1	1	1	0	0	0	1	1	0	0	0	1	1	0	0	0	1	0	0	1	1	0
Bra_her	18	0.391304348	0	0	0	0	1	0	0	0	0	0	1	0	0	0	0	0	1	0	0	1	0	1	0	1	1	0	1	0	1	1	1	1	0	0	0	1	1	0	0	0	1	0	0	1	1	1
Mus_die	37	0.804347826	1	1	1	1	1	0	0	0	1	0	1	1	0	1	1	1	1	1	1	1	1	1	1	1	1	1	1	1	1	1	1	1	1	1	0	1	1	0	1	0	1	0	1	1	1	1
And_lam	18	0.391304348	0	0	0	1	1	0	0	0	1	0	1	1	0	0	0	0	1	1	0	1	0	1	1	1	0	0	1	0	1	1	1	1	0	0	0	0	0	0	0	0	0	0	0	1	0	1
Gan_sim	40	0.869565217	1	1	1	1	1	0	0	1	1	1	1	1	1	1	1	1	1	1	1	1	1	1	1	1	1	1	1	1	1	1	1	1	1	1	0	0	1	0	1	1	1	1	0	1	1	1
Leu_cof	9	0.195652174	1	1	0	0	1	0	0	0	0	0	1	0	0	0	0	0	0	0	1	1	0	0	0	0	0	0	1	0	0	0	1	0	0	0	0	0	0	0	0	0	0	0	0	1	0	0
Ama_phe	37	0.804347826	1	1	1	0	1	1	1	0	1	0	1	1	0	1	1	1	1	0	1	1	1	1	1	1	1	1	1	1	1	1	1	1	0	1	1	0	1	0	1	1	1	0	1	1	1	1
Amp_het	23	0.5	1	1	1	1	1	0	0	0	1	0	1	1	0	0	0	1	0	1	0	1	0	1	1	1	0	0	1	0	0	0	1	1	0	0	0	1	1	0	0	1	0	0	1	1	0	1
Amp_pyr	34	0.739130435	1	1	1	0	1	1	0	0	1	0	1	1	0	1	0	1	1	0	1	1	1	1	1	1	1	1	1	1	1	1	1	1	0	1	1	1	1	0	1	0	1	0	0	1	1	1
Ant_car	34	0.739130435	1	1	1	0	1	1	0	0	1	0	1	1	0	1	0	1	1	1	1	1	1	1	1	1	1	1	1	0	1	1	1	1	0	1	0	1	1	0	1	0	1	0	1	1	1	1
Aur_pte	33	0.717391304	1	1	1	0	1	1	0	0	1	0	1	1	0	1	1	0	1	1	1	1	1	1	1	1	1	1	1	0	1	1	1	1	0	1	0	1	0	0	1	0	1	0	1	1	1	1
Aut_sp	31	0.673913043	1	1	1	0	1	0	0	1	1	1	1	1	0	1	1	0	1	0	0	1	1	1	1	1	1	1	1	0	1	1	1	1	0	1	0	0	1	0	0	0	1	0	1	1	1	1
Bem_ich	38	0.826086957	1	1	1	1	1	1	1	0	1	1	1	1	0	1	0	1	1	1	1	1	1	1	1	1	1	1	1	0	1	1	1	1	1	1	0	1	1	0	1	0	1	0	1	1	1	1
Buc_cri	41	0.891304348	1	1	1	0	1	1	1	1	1	0	1	1	0	1	0	1	1	1	1	1	1	1	1	1	1	1	1	1	1	1	1	1	1	1	1	0	1	1	1	1	1	1	1	1	1	1
CLEAN_AZ130010T	29	0.630434783	1	0	1	0	1	0	1	1	1	0	1	1	0	1	0	0	1	1	1	1	0	1	0	1	1	0	1	1	1	1	1	1	1	1	1	0	1	0	0	0	1	0	0	1	1	0
CLEAN_Attac	37	0.804347826	1	1	1	1	1	0	1	1	1	0	1	1	0	1	1	1	1	0	1	1	1	1	1	1	0	1	1	1	1	1	1	1	1	1	1	1	0	0	1	1	1	0	0	1	1	1
CLEAN_BuckH	39	0.847826087	1	1	1	1	1	1	1	0	1	0	1	1	0	1	0	1	1	1	1	1	1	1	1	1	0	1	1	1	1	1	1	1	1	1	1	1	1	1	0	1	1	0	1	1	1	1
CLEAN_CJ260	36	0.782608696	1	1	1	0	1	0	1	1	1	1	1	1	0	1	0	1	1	1	1	1	1	1	1	1	1	1	1	1	1	1	1	1	1	1	0	0	1	0	0	1	1	0	0	1	1	1
CLEAN_Dara	37	0.804347826	1	1	1	0	1	0	1	1	1	1	1	1	0	1	0	1	1	0	1	1	1	1	1	1	1	1	1	1	1	1	1	1	1	1	1	1	1	0	0	1	1	0	0	1	1	1
CLEAN_FG120013	37	0.804347826	1	1	1	1	1	1	0	0	1	0	1	1	0	1	0	1	1	1	1	1	1	1	1	1	1	1	1	1	1	1	1	1	1	1	1	1	1	0	1	1	0	0	0	1	1	1
CLEAN_FG120016	36	0.782608696	1	1	1	1	1	0	1	1	1	0	1	1	0	1	0	1	1	1	1	1	1	1	1	1	1	1	1	1	1	1	1	1	1	1	1	1	1	0	0	1	1	0	0	1	0	0
CLEAN_Hema2	39	0.847826087	1	1	1	1	1	1	1	1	1	1	1	0	0	1	1	1	1	1	1	1	1	1	1	1	1	1	1	0	1	1	1	1	0	1	1	1	1	0	1	1	1	0	0	1	1	1
CLEAN_MacrH	35	0.760869565	1	1	1	1	1	1	1	1	1	0	1	1	0	1	0	1	1	1	1	1	1	1	1	1	0	0	1	0	1	1	1	1	1	1	1	1	1	0	0	0	1	0	1	1	0	1
CLEAN_V005T	23	0.5	0	1	1	0	1	0	0	0	1	0	1	1	0	1	0	0	1	0	1	1	0	1	0	1	1	1	1	0	1	0	1	1	0	1	1	0	0	0	1	0	1	0	0	1	0	0
CLEAN_acti2	36	0.782608696	1	0	1	0	1	0	1	1	1	1	1	1	0	1	0	1	1	0	1	1	1	1	1	1	1	1	1	1	1	1	1	1	0	1	1	1	1	0	1	1	1	0	0	1	1	1
CLEAN_calo	38	0.826086957	1	1	1	1	0	0	0	1	1	1	1	0	0	1	0	1	1	1	1	1	1	1	1	1	1	1	1	1	1	1	1	1	1	1	1	1	1	0	1	1	1	0	1	1	1	1
CLEAN_cunda3	39	0.847826087	1	1	1	1	1	1	1	1	1	1	1	1	0	1	0	1	1	1	1	1	0	1	1	1	1	1	1	1	1	1	1	1	1	1	0	0	1	0	1	1	1	1	0	1	1	1
CLEAN_elug1	35	0.760869565	1	1	1	1	1	0	0	1	1	0	1	1	0	1	1	1	1	0	1	1	1	1	1	1	1	1	1	0	0	1	1	1	1	1	1	1	1	0	1	0	1	0	0	1	1	1
final_soap_BRF140001	31	0.673913043	1	0	1	1	1	1	0	0	1	1	1	1	0	1	0	1	1	0	1	1	0	1	1	1	1	1	1	0	1	1	1	1	1	1	0	0	1	0	0	0	1	0	0	1	1	1
final_soap_BRF140003	25	0.543478261	1	0	1	1	1	0	0	1	1	1	1	1	0	0	0	1	1	0	1	1	0	1	0	1	1	0	1	0	0	1	1	1	0	1	1	0	0	0	0	0	1	0	0	1	1	0
final_soap_SW130200T	35	0.760869565	1	0	1	1	1	0	1	0	1	0	1	1	0	1	0	1	1	1	1	1	1	1	1	1	1	1	1	1	1	1	1	1	0	1	1	0	1	0	1	1	1	0	0	1	1	1
Cir_sp	26	0.565217391	1	1	0	0	1	0	0	0	1	1	1	1	0	1	0	0	1	1	1	1	1	1	0	0	1	1	1	0	1	1	1	1	0	1	0	0	0	0	0	0	1	0	0	1	1	1
Col_cro	41	0.891304348	1	1	1	1	1	1	1	1	1	0	1	1	0	1	0	1	1	1	1	1	1	1	1	1	1	1	1	1	1	1	1	1	1	1	1	1	1	1	0	1	1	0	1	1	1	1
Cra_sp	38	0.826086957	1	1	1	0	1	1	0	1	1	0	1	1	0	1	1	1	1	1	1	1	1	1	1	1	1	1	1	0	1	1	1	1	0	1	1	1	1	0	1	1	1	0	1	1	1	1
Dys_sub	34	0.739130435	1	1	1	1	1	1	0	0	1	1	1	1	0	1	0	1	1	1	1	1	1	1	1	1	1	1	1	0	1	1	1	1	0	1	0	0	1	0	1	0	1	0	0	1	1	1
CLEAN_FG120095	34	0.739130435	1	1	1	0	1	1	0	0	1	0	1	1	0	1	0	0	1	1	1	1	1	1	1	1	1	1	1	0	1	1	1	1	1	1	0	1	1	0	1	1	0	0	1	1	1	1
Har_sp	27	0.586956522	1	1	0	0	1	0	0	0	1	0	1	1	0	0	0	0	1	0	1	1	1	1	1	1	1	1	1	0	1	1	1	1	0	0	0	1	1	0	0	0	1	1	1	1	0	1
Hyp_kah	28	0.608695652	1	1	1	0	1	0	0	1	1	1	1	1	0	0	0	0	1	1	1	1	0	1	0	1	1	1	1	0	1	1	1	1	0	0	1	1	1	0	0	0	1	0	0	1	0	1
Mac_sp	27	0.586956522	1	1	1	0	1	0	0	0	1	0	1	1	0	0	0	1	1	1	1	1	1	1	1	1	1	0	1	0	1	0	1	1	0	0	0	0	1	0	1	0	1	0	0	1	1	1
Mac_sub	41	0.891304348	1	1	1	1	1	1	1	0	1	1	1	1	0	1	1	1	1	1	1	1	1	1	1	1	1	1	1	1	1	1	1	1	1	1	1	1	1	0	1	1	1	0	0	1	1	1
Man_lun	41	0.891304348	1	1	1	1	1	1	1	1	1	1	1	1	0	1	1	1	1	1	1	1	1	1	1	1	1	1	1	1	1	1	1	1	1	1	0	1	1	0	1	1	1	0	0	1	1	1
Manduca_sexta	24	0.52173913	1	1	0	0	1	0	0	0	1	0	1	1	0	1	0	0	1	0	1	1	1	1	1	0	1	1	1	1	0	1	1	1	0	1	0	0	0	0	0	1	1	0	0	1	0	0
Men_lan	35	0.760869565	1	1	1	0	1	0	0	0	1	1	1	1	0	1	0	1	1	1	1	1	1	1	1	1	1	1	1	1	1	1	1	1	0	1	1	1	1	0	1	0	1	0	0	1	1	1
Mica_N_me200_cleaned	29	0.630434783	1	1	1	0	0	1	1	0	1	0	1	1	0	1	0	1	1	0	1	1	1	1	1	0	1	1	1	1	0	1	1	1	1	1	1	0	1	0	0	0	0	0	0	1	0	1
Myc_nea	34	0.739130435	1	1	1	0	1	1	0	0	1	1	1	1	0	0	1	1	1	1	1	1	1	1	1	1	1	0	1	0	1	1	1	1	0	1	1	1	1	0	0	0	1	0	1	1	1	1
Neo_mey	33	0.717391304	1	0	1	0	1	0	1	0	1	1	1	1	0	1	0	0	1	1	1	1	1	1	1	0	1	1	1	1	1	1	1	1	1	1	0	1	0	0	1	1	1	0	0	1	1	1
Nilaparvata_lugens	35	0.760869565	1	1	1	1	1	1	1	1	1	1	1	1	0	1	0	1	1	1	0	1	1	1	1	1	1	1	1	0	1	1	1	1	1	1	0	0	1	0	0	1	0	0	0	1	1	1
Phr_ful	38	0.826086957	1	1	1	0	1	1	1	0	1	1	1	1	0	1	1	1	1	1	1	1	1	1	1	1	1	1	1	0	1	1	1	1	0	1	1	1	1	0	1	1	1	0	0	1	1	1
Pol_alb	42	0.913043478	1	1	1	1	1	1	1	1	1	1	1	1	0	1	1	1	1	1	1	1	1	1	1	1	1	1	1	1	1	1	1	1	1	1	1	0	1	0	1	1	1	0	1	1	1	1
Pol_ica	39	0.847826087	1	1	1	0	1	0	1	1	1	1	1	1	1	1	1	0	1	1	1	1	1	1	1	1	1	1	1	0	1	1	1	1	1	1	1	1	1	0	1	1	1	0	0	1	1	1
Pte_pen	40	0.869565217	1	1	1	0	1	1	1	1	1	1	1	1	0	1	0	1	1	1	1	1	1	1	1	1	1	1	1	1	1	1	1	1	1	1	0	1	1	0	1	1	1	0	1	1	1	1
Rpo_heads	9	0.195652174	0	1	1	0	0	0	0	0	0	0	1	1	0	0	0	1	0	0	0	0	1	1	0	0	0	0	1	0	0	0	1	0	0	0	0	0	0	0	0	0	0	0	0	0	0	0
SW130064_CLEAN	41	0.891304348	1	1	1	1	1	1	0	0	1	1	1	1	0	1	1	1	1	1	1	1	1	1	1	1	1	1	1	1	1	1	1	1	1	1	1	1	1	1	1	1	1	0	0	1	1	1
Sialis_lutaria	20	0.434782609	1	1	1	0	0	0	0	0	1	0	1	1	0	1	0	1	1	0	1	1	0	1	1	0	1	0	1	0	0	0	1	1	1	1	0	0	0	0	1	0	0	0	0	0	0	0
Spi_pin	33	0.717391304	1	1	0	0	0	1	1	1	1	0	1	1	0	0	0	1	1	1	1	1	1	1	0	1	1	1	1	1	1	1	1	1	0	1	0	1	0	0	1	1	1	0	1	1	1	1
Spi_sp	29	0.630434783	1	1	1	0	1	0	0	0	1	0	1	1	0	0	0	1	1	1	1	1	0	1	0	1	1	1	1	1	1	1	1	1	0	1	0	0	0	0	1	0	1	0	1	1	1	1
Sti_atr	39	0.847826087	1	1	1	0	1	1	1	1	1	1	1	1	0	1	0	1	1	1	1	1	1	1	1	1	1	1	1	0	1	1	1	1	1	1	1	0	1	0	1	1	1	1	0	1	1	1
Tep2_unfiltered	38	0.826086957	1	1	1	0	1	0	1	1	1	0	1	1	0	1	0	1	1	1	1	1	1	1	1	1	1	1	1	1	1	1	1	1	1	1	1	0	1	0	1	1	1	1	0	1	1	1
Thy_bat	36	0.782608696	1	1	0	0	1	1	0	1	1	0	1	1	0	1	0	1	1	1	1	1	1	1	1	1	1	1	1	0	1	1	1	1	1	1	1	1	1	0	1	1	1	0	0	1	1	1
Tin_bis	42	0.913043478	1	1	1	1	1	1	1	1	1	1	1	1	0	1	1	1	1	1	1	1	1	1	1	1	1	1	1	1	1	1	1	1	1	1	1	1	1	0	0	1	1	0	1	1	1	1
Tri_syl	34	0.739130435	1	1	1	0	1	1	1	0	1	1	1	1	0	1	0	0	1	1	1	1	1	1	1	1	1	1	1	1	1	1	1	1	1	1	0	1	0	0	1	0	1	0	0	1	1	0
Trinity_Aca4_plus_Aca6	28	0.608695652	1	1	1	1	1	0	0	0	1	0	1	0	0	1	0	1	1	1	0	1	1	1	1	0	1	0	1	1	1	1	1	0	1	1	0	0	1	0	0	1	1	1	0	1	0	0
Trinity_Aga3_plus_Aga5	32	0.695652174	0	1	1	1	1	0	1	0	1	0	1	1	0	1	0	1	1	1	1	1	1	1	1	1	1	0	1	1	1	0	1	1	1	1	1	0	1	0	1	0	1	1	0	1	0	0
Trinity_Ant	41	0.891304348	1	1	1	0	1	0	1	1	1	1	1	1	0	1	1	1	1	1	1	1	1	1	1	1	1	1	1	1	1	1	1	1	1	1	1	0	1	1	1	1	1	1	0	1	1	1
Trinity_Arc	39	0.847826087	1	0	1	0	1	0	1	1	1	1	1	1	0	1	1	1	1	1	1	1	1	1	1	1	1	1	1	1	1	1	1	1	1	1	1	0	1	0	1	1	1	1	0	1	1	1
Trinity_Ax	43	0.934782609	1	1	1	1	1	1	1	1	1	0	1	1	0	1	1	1	1	1	1	1	1	1	1	1	1	1	1	1	1	1	1	1	1	1	1	1	1	0	1	1	1	1	1	1	1	1
Trinity_Bb	43	0.934782609	1	1	1	1	1	0	1	1	1	1	1	1	0	1	1	1	1	1	1	1	1	1	1	1	1	1	1	1	1	1	1	1	1	1	1	1	1	1	1	1	1	1	0	1	1	1
Trinity_Cal	43	0.934782609	1	1	1	1	1	1	1	1	1	1	1	1	0	1	1	1	1	1	1	1	1	1	1	1	1	1	1	1	1	1	1	1	1	1	1	1	1	0	1	1	1	1	0	1	1	1
Trinity_Chl	40	0.869565217	1	1	1	0	1	1	1	1	1	1	1	1	0	1	0	1	1	1	1	1	1	1	1	1	1	1	1	1	1	1	1	1	1	1	1	1	0	0	1	1	1	1	0	1	1	1
Trinity_Cor5	32	0.695652174	1	0	0	0	1	0	1	0	1	1	1	1	0	0	1	1	1	1	1	1	1	1	1	1	1	0	1	0	1	1	1	1	0	1	0	1	1	0	1	0	1	1	0	1	1	1
Trinity_Cr4	42	0.913043478	1	1	1	0	1	1	1	1	1	1	1	1	0	1	1	1	1	1	1	1	1	1	1	1	1	1	1	1	1	1	1	1	1	1	1	0	1	0	1	1	1	1	1	1	1	1
Trinity_Cro	42	0.913043478	1	1	1	1	1	0	1	1	1	1	1	1	0	1	1	1	1	1	1	1	1	1	1	1	1	1	1	1	1	1	1	1	1	1	1	1	1	0	1	1	1	1	0	1	1	1
Trinity_Cul	41	0.891304348	1	1	1	0	1	1	1	1	1	1	1	1	0	1	1	1	1	1	1	1	1	1	1	1	1	1	1	1	1	1	1	1	1	1	1	1	1	0	0	1	1	1	0	1	1	1
Trinity_Cul2	40	0.869565217	1	0	1	0	1	1	1	1	1	0	1	1	0	1	1	1	1	1	1	1	1	1	1	1	1	1	1	1	1	1	1	1	1	1	1	1	1	0	1	1	1	1	0	1	1	1
Trinity_Cyd	45	0.97826087	1	1	1	1	1	1	1	1	1	1	1	1	0	1	1	1	1	1	1	1	1	1	1	1	1	1	1	1	1	1	1	1	1	1	1	1	1	1	1	1	1	1	1	1	1	1
Trinity_Dch	45	0.97826087	1	1	1	1	1	1	1	1	1	1	1	1	0	1	1	1	1	1	1	1	1	1	1	1	1	1	1	1	1	1	1	1	1	1	1	1	1	1	1	1	1	1	1	1	1	1
Trinity_Dcy	33	0.717391304	1	0	0	0	1	1	0	0	1	0	1	1	0	1	0	1	1	1	1	1	1	1	1	1	1	1	1	1	1	1	1	1	0	1	0	1	1	0	1	1	1	0	0	1	1	1
Trinity_Do2	40	0.869565217	1	1	1	0	1	1	1	1	1	1	1	1	0	1	0	1	1	1	1	1	1	1	1	1	1	1	1	1	1	1	1	1	1	1	1	0	1	1	1	1	1	0	0	1	1	1
Trinity_Emm	43	0.934782609	1	1	1	1	1	1	1	1	1	1	1	1	0	1	1	1	1	1	1	1	1	1	1	1	1	1	1	1	1	1	1	1	1	1	1	0	1	1	1	1	1	0	1	1	1	1
Trinity_Enac2	38	0.826086957	1	1	1	0	0	1	1	0	1	1	1	1	0	1	1	1	1	0	1	1	1	1	1	1	1	1	1	1	1	1	1	1	1	1	1	0	1	0	1	1	1	1	0	1	1	1
Trinity_Epc3	43	0.934782609	1	1	1	0	1	1	1	1	1	1	1	1	0	1	1	1	1	1	1	1	1	1	1	1	1	1	1	1	1	1	1	1	1	1	1	1	1	1	1	1	1	0	1	1	1	1
Trinity_Gal	42	0.913043478	1	0	1	1	1	1	1	1	1	1	1	1	0	1	1	1	1	1	1	1	1	1	1	1	1	1	1	1	1	1	1	1	1	1	1	1	1	0	1	1	1	1	0	1	1	1
Trinity_Giv2	34	0.739130435	1	0	1	0	1	0	1	1	1	1	1	1	0	1	0	1	1	0	1	1	1	1	1	1	1	1	1	1	1	1	1	1	1	1	0	1	1	0	0	0	1	0	0	1	1	1
Trinity_Hsp	32	0.695652174	0	0	1	0	0	1	1	1	1	0	1	1	0	1	1	0	1	1	1	1	0	1	1	1	1	1	1	1	1	1	1	1	1	1	0	0	1	1	0	0	1	0	0	1	1	1
Trinity_Hv	43	0.934782609	1	1	1	1	1	1	1	1	1	1	1	1	0	1	1	1	1	1	1	1	1	1	1	1	1	1	1	1	1	1	1	1	1	1	1	1	1	1	1	1	1	0	0	1	1	1
Trinity_Hz2	40	0.869565217	1	1	1	1	1	1	1	1	1	0	1	1	0	1	0	1	1	1	1	1	1	1	1	1	1	1	1	1	1	1	1	1	1	1	1	0	1	1	1	1	1	0	0	1	1	1
Trinity_Id	42	0.913043478	1	1	1	1	1	1	1	1	1	1	1	1	0	1	1	1	1	1	1	1	1	1	1	1	0	1	1	1	1	1	1	1	1	1	1	1	1	0	1	1	1	1	0	1	1	1
Trinity_Imm	44	0.956521739	1	1	1	1	1	1	1	1	1	1	1	1	0	1	1	1	1	1	1	1	1	1	1	1	1	1	1	1	1	1	1	1	1	1	1	1	1	1	1	1	1	1	0	1	1	1
Trinity_Lag	39	0.847826087	1	1	1	0	1	0	1	1	1	1	1	1	0	1	1	1	1	1	1	1	1	1	1	1	1	1	1	1	1	1	1	1	1	1	1	1	1	0	0	1	1	0	0	1	1	1
Trinity_Loas	37	0.804347826	1	1	1	0	1	1	0	1	1	0	1	1	0	1	0	1	1	1	1	1	1	1	1	1	1	1	1	1	0	1	1	1	1	1	0	0	1	1	1	1	1	1	0	1	1	1
Trinity_Ly3	40	0.869565217	1	1	1	1	1	1	1	1	1	1	1	1	0	1	0	1	1	1	1	1	1	1	1	1	1	1	1	1	1	1	1	1	1	1	1	0	1	0	1	1	1	0	0	1	1	1
Trinity_Mar	40	0.869565217	1	1	1	1	1	1	0	1	1	1	1	1	0	1	1	1	1	1	1	1	1	1	1	1	1	1	1	1	1	1	1	1	1	1	1	1	0	0	1	1	1	0	0	1	1	1
Trinity_Met4_plus_Met6	33	0.717391304	1	1	1	1	0	1	1	1	1	0	1	1	0	1	0	1	1	1	0	1	0	1	1	1	1	1	1	1	1	1	1	1	1	1	0	0	0	0	1	1	1	0	0	1	0	1
Trinity_Mim	37	0.804347826	1	1	1	0	1	1	1	1	1	1	1	1	0	1	0	1	1	0	1	1	1	1	1	1	1	1	1	1	1	1	1	1	1	1	0	1	1	0	0	1	1	0	0	1	1	1
Trinity_PC	42	0.913043478	1	1	1	1	1	1	1	1	1	1	1	1	0	1	1	1	1	1	1	1	1	1	1	1	1	1	1	1	1	1	1	1	1	1	0	1	1	0	1	1	1	1	0	1	1	1
Trinity_Podo	42	0.913043478	1	1	1	1	1	1	1	1	1	1	1	1	0	1	0	1	1	1	1	1	1	1	1	1	1	1	1	1	1	1	1	1	1	1	1	1	1	0	1	1	1	1	0	1	1	1
Trinity_Ppr2	40	0.869565217	1	0	1	0	1	1	1	1	1	1	1	1	0	1	1	1	1	1	1	1	1	1	1	1	1	1	1	1	1	1	1	1	1	1	1	0	1	1	1	1	1	0	0	1	1	1
Trinity_Pqd	7	0.152173913	0	0	0	1	0	0	1	0	0	0	0	0	0	0	0	0	0	0	0	1	1	1	0	0	1	0	0	0	0	0	0	0	0	0	0	0	0	0	0	0	0	0	0	0	0	1
Trinity_Pro43D	33	0.717391304	0	0	1	0	0	0	1	1	1	1	1	1	0	1	0	1	1	1	1	1	1	1	1	1	1	1	1	1	1	1	1	0	1	1	0	0	0	0	1	1	1	1	0	1	1	1
Trinity_Prob2	40	0.869565217	1	1	1	1	1	1	1	1	1	1	1	1	0	1	1	1	1	0	1	1	1	1	1	1	1	1	1	1	1	1	1	1	1	1	1	1	1	0	0	1	1	0	0	1	1	1
Trinity_Psi	43	0.934782609	1	1	1	0	1	1	1	1	1	1	1	1	0	1	0	1	1	1	1	1	1	1	1	1	1	1	1	1	1	1	1	1	1	1	1	1	1	1	1	1	1	1	1	1	1	1
Trinity_Ssk	37	0.804347826	1	0	1	1	1	0	1	0	1	1	1	1	0	1	0	1	1	1	1	1	1	1	1	1	1	1	1	1	1	1	1	1	1	1	1	0	1	0	1	1	1	0	0	1	1	1
Trinity_Striacosta	20	0.434782609	1	1	0	0	1	1	1	0	0	0	1	1	0	0	0	0	1	0	1	1	0	1	0	0	1	1	1	0	0	1	1	0	0	0	0	0	0	0	1	0	0	0	1	1	1	0
Trinity_Sub	37	0.804347826	1	1	1	0	1	1	1	1	1	1	1	1	0	1	0	1	1	0	1	1	1	1	1	1	1	1	1	1	0	1	1	1	1	1	1	0	1	0	1	1	1	0	0	1	1	1
Trinity_Tol	41	0.891304348	1	1	1	0	1	1	1	1	1	0	1	1	0	1	1	1	1	1	1	1	1	1	1	1	1	1	1	1	1	1	1	1	1	1	1	1	1	0	1	1	1	1	0	1	1	1
Trinity_Tyu4	38	0.826086957	1	1	1	0	0	0	1	0	1	1	1	1	0	1	1	1	1	1	1	1	1	1	1	1	1	1	1	1	1	1	1	1	1	1	1	1	1	1	0	1	1	1	0	1	0	1
Trinity_Ur2	38	0.826086957	1	1	0	0	1	1	1	1	1	1	1	1	0	1	1	1	1	1	1	1	1	1	1	1	1	1	1	1	1	1	1	1	1	1	0	0	1	0	1	1	1	0	0	1	1	1
Trinity_Vit	32	0.695652174	1	0	1	0	1	0	1	0	1	1	1	1	0	1	0	1	1	1	1	1	1	1	1	1	1	0	1	1	1	1	1	1	0	1	1	0	1	0	0	0	1	0	0	1	1	1
Ypo_evo	38	0.826086957	1	1	1	0	1	1	1	0	1	1	1	1	0	1	0	0	1	1	1	1	1	1	1	1	1	1	1	0	1	1	1	1	0	1	1	0	1	1	1	1	1	1	1	1	1	1
final_soap_DRR023327	44	0.956521739	1	1	1	1	1	1	1	1	1	1	1	1	0	1	1	1	1	1	1	1	1	1	1	1	1	1	1	1	1	1	1	1	1	1	1	0	1	1	1	1	1	1	1	1	1	1
final_soap_ERR1466856	35	0.760869565	1	1	1	0	1	1	1	1	1	0	1	1	0	1	1	1	1	1	1	1	1	1	1	1	1	1	1	1	1	1	1	1	0	1	0	0	0	0	1	0	1	0	0	1	1	1
final_soap_FG120015	29	0.630434783	1	1	1	0	1	0	0	0	1	0	1	1	0	0	0	1	1	1	1	1	1	1	1	1	1	1	1	0	1	1	1	1	0	1	0	1	1	0	0	1	0	0	0	1	1	0
final_soap_FG120028B	31	0.673913043	1	1	1	0	1	0	1	1	1	0	1	1	0	1	0	0	1	1	1	1	1	1	1	1	0	0	1	0	1	1	1	1	1	1	0	1	0	0	0	1	1	0	0	1	1	1
final_soap_FG120035	39	0.847826087	1	1	1	1	1	1	1	1	1	1	1	1	0	1	0	1	1	1	1	1	1	1	1	1	1	1	1	1	1	1	1	1	1	1	0	0	1	0	1	1	1	0	0	1	1	1
final_soap_FG120036B	32	0.695652174	1	1	1	0	1	0	1	0	1	0	1	1	0	1	0	1	1	1	1	1	1	1	0	0	1	1	1	1	1	1	1	1	1	0	0	1	1	0	0	1	1	0	0	1	1	1
final_soap_FG120049B	34	0.739130435	1	0	1	0	1	1	1	1	1	0	1	1	0	1	1	0	1	1	1	1	1	1	1	1	0	1	1	1	1	1	1	1	1	1	0	0	1	0	1	1	0	0	0	1	1	1
final_soap_FG120070B	33	0.717391304	1	1	1	0	1	1	0	1	1	1	1	1	0	0	0	1	1	1	1	1	0	1	1	1	1	1	1	0	1	1	1	1	1	1	0	0	1	0	1	0	1	0	0	1	1	1
final_soap_FG120071B	28	0.608695652	1	0	1	0	1	0	1	1	1	1	1	0	0	1	0	0	1	0	1	1	1	1	1	1	1	0	1	1	0	1	1	1	1	1	0	0	0	0	0	1	1	0	0	1	1	0
final_soap_FG120077	31	0.673913043	1	1	0	0	1	0	0	0	1	1	1	1	0	1	0	1	1	1	1	1	1	1	1	1	1	1	1	0	1	1	1	1	0	1	0	0	1	0	1	0	1	0	0	1	1	1
final_soap_FG120079	36	0.782608696	1	1	1	1	0	0	0	1	1	1	1	1	0	1	0	0	1	1	1	1	1	1	1	1	1	1	1	1	1	1	1	1	1	1	1	0	1	0	1	1	1	0	0	1	1	1
final_soap_FG120096B	32	0.695652174	1	1	1	0	1	1	1	1	1	0	1	1	0	1	0	1	1	1	1	1	0	1	1	1	0	1	1	1	0	1	1	1	1	1	1	0	1	0	0	0	1	0	0	1	1	0
final_soap_FG120122	19	0.413043478	1	1	0	1	1	0	1	0	0	0	1	1	0	0	0	1	0	0	0	1	0	1	1	0	0	0	1	0	0	1	1	1	0	0	0	0	1	0	0	0	1	0	0	1	0	1
final_soap_GNV120020	26	0.565217391	0	1	1	0	0	1	0	0	0	0	1	0	0	0	0	1	1	1	0	1	1	1	1	1	0	1	1	1	1	0	1	1	1	1	1	0	0	0	0	0	1	1	0	1	1	1
final_soap_GNV120025	40	0.869565217	1	1	1	1	1	0	1	1	1	1	1	1	0	1	1	1	1	1	1	1	1	1	1	1	1	1	1	1	1	1	1	1	1	1	1	0	1	0	1	1	0	0	1	1	1	1
final_soap_GNV120027	29	0.630434783	1	1	0	0	1	0	0	0	1	1	1	1	0	1	0	0	1	0	1	1	1	1	0	1	1	1	1	0	1	1	1	1	1	1	0	0	0	0	1	1	1	0	0	1	1	1
final_soap_GNV120029	30	0.652173913	1	1	0	1	1	0	0	0	1	0	1	1	0	1	0	1	1	0	1	1	1	1	1	1	1	1	1	0	1	1	1	1	0	1	0	0	1	0	0	0	1	0	1	1	1	1
final_soap_GNV120032	27	0.586956522	1	1	1	0	1	0	0	1	1	1	1	1	0	0	0	0	1	1	1	1	1	1	0	1	1	1	1	0	1	0	1	1	0	1	0	0	0	0	0	0	1	0	0	1	1	1
final_soap_GNV139000	41	0.891304348	1	1	1	1	1	0	1	1	1	1	1	1	0	1	0	1	1	1	1	1	1	1	1	1	1	1	1	1	1	1	1	1	1	1	1	0	1	0	1	1	1	1	1	1	1	1
final_soap_GNV139006	37	0.804347826	1	1	1	1	1	1	0	0	1	1	1	1	0	1	0	1	1	1	1	1	1	1	1	1	1	0	1	1	1	1	1	1	1	1	1	0	1	0	1	1	1	0	0	1	1	1
final_soap_Pcit2	36	0.782608696	1	1	1	0	1	1	1	1	1	0	1	1	0	1	0	1	1	1	1	1	1	1	1	1	1	1	1	1	1	1	1	1	1	1	0	1	1	0	0	0	1	0	0	1	1	1
final_soap_SRR1040496	39	0.847826087	1	1	1	0	1	1	1	1	1	1	1	1	0	1	0	1	1	1	1	1	1	1	1	1	1	1	1	1	1	1	1	1	1	1	1	0	1	0	1	1	1	0	0	1	1	1
final_soap_SRR1166419	32	0.695652174	1	0	0	0	1	0	1	1	1	1	1	1	0	1	0	1	1	0	1	1	1	1	1	1	1	1	1	1	0	1	1	1	1	1	0	0	1	0	0	1	1	0	0	1	1	1
final_soap_SRR1204999	24	0.52173913	1	1	0	0	1	0	0	0	1	0	0	1	0	0	0	0	1	1	1	1	1	1	0	1	1	1	1	0	1	0	1	0	0	0	1	0	1	0	1	0	1	0	0	1	1	1
final_soap_SRR1325130	45	0.97826087	1	1	1	1	1	1	1	1	1	1	1	1	0	1	1	1	1	1	1	1	1	1	1	1	1	1	1	1	1	1	1	1	1	1	1	1	1	1	1	1	1	1	1	1	1	1
final_soap_SRR2441453	43	0.934782609	1	1	1	1	1	1	1	1	1	1	1	1	0	1	1	1	1	1	1	1	1	1	1	1	1	1	1	1	1	1	1	1	1	1	1	1	1	0	1	1	1	0	1	1	1	1
final_soap_SRR2846714	45	0.97826087	1	1	1	1	1	1	1	1	1	1	1	1	0	1	1	1	1	1	1	1	1	1	1	1	1	1	1	1	1	1	1	1	1	1	1	1	1	1	1	1	1	1	1	1	1	1
final_soap_SRR2924893	45	0.97826087	1	1	1	1	1	1	1	1	1	1	1	1	0	1	1	1	1	1	1	1	1	1	1	1	1	1	1	1	1	1	1	1	1	1	1	1	1	1	1	1	1	1	1	1	1	1
final_soap_SRR3056076	39	0.847826087	1	1	1	0	1	1	1	1	1	1	1	1	0	1	0	1	1	1	1	1	1	1	1	1	1	1	1	1	1	1	1	1	1	1	1	0	1	0	1	1	1	0	0	1	1	1
final_soap_SRR3406055	42	0.913043478	1	1	1	1	1	1	1	1	1	1	1	1	0	1	1	1	1	1	1	1	1	1	1	1	1	1	1	1	1	1	1	1	1	1	1	0	1	1	1	1	1	0	0	1	1	1
final_soap_SRR3721684	41	0.891304348	1	1	1	1	1	1	1	1	1	1	1	1	0	1	0	1	1	1	1	1	1	1	1	1	1	1	1	1	1	1	1	1	1	1	1	0	1	0	1	1	1	0	1	1	1	1
final_soap_SRR525279	35	0.760869565	1	1	1	0	1	1	0	1	1	0	1	1	0	1	0	1	1	1	1	1	1	1	1	1	1	1	1	1	1	1	1	1	0	1	1	0	0	0	1	1	1	0	0	1	1	1
final_soap_SRR64791_	26	0.565217391	1	1	0	0	1	0	0	1	1	0	1	1	0	0	0	0	1	1	1	1	1	1	0	1	1	1	1	0	1	1	1	1	0	1	0	0	0	0	0	0	1	0	0	1	1	1
final_soap_SRR803483	28	0.608695652	1	1	0	0	1	1	0	0	1	1	1	1	0	1	0	1	1	1	1	1	1	1	0	1	0	1	1	0	0	1	1	1	0	1	0	0	0	0	1	0	1	0	0	1	1	1
final_soap_SRR850324	39	0.847826087	1	1	1	1	0	0	0	1	1	1	1	1	0	1	0	1	1	1	1	1	1	1	1	1	1	1	1	1	1	1	1	1	1	1	1	1	1	0	1	1	1	0	1	1	1	1
final_soap_SRR867201	39	0.847826087	1	1	1	0	0	1	1	1	1	1	1	1	0	1	1	1	1	1	1	1	1	1	1	1	1	1	1	1	1	1	1	1	1	1	1	0	1	0	1	1	1	0	0	1	1	1
final_soap_SW130103	35	0.760869565	1	1	1	0	1	1	0	0	1	1	1	1	0	1	0	1	1	1	1	1	1	1	1	1	1	1	1	0	1	1	1	1	1	1	0	1	1	0	1	1	0	0	0	1	1	1
final_soap_SW130224	39	0.847826087	1	1	1	1	0	1	1	1	1	1	1	1	0	1	1	1	1	1	1	1	1	1	1	1	0	1	1	1	1	1	1	1	1	1	1	0	1	0	1	1	1	0	0	1	1	1
final_soap_SW130232	35	0.760869565	1	0	1	1	1	0	0	1	1	0	1	1	0	1	0	1	1	1	1	1	1	1	1	1	1	1	1	1	1	1	1	1	1	1	1	0	1	0	1	0	1	0	0	1	1	1
final_soap_Xter2	36	0.782608696	1	1	1	0	1	0	1	1	1	0	1	1	0	1	0	1	1	1	1	1	1	1	1	1	0	1	1	1	0	1	1	1	1	1	1	0	1	0	1	1	1	0	1	1	1	1
