# Supplementary material for: Light environment drives evolution of color vision genes in butterflies and moths
Source: Commun Biol. 2021 Feb 9;4:177. doi: 10.1038/s42003-021-01688-z (PMC7873203; doi:10.1038/s42003-021-01688-z)
Supplement: Supplementary file 6 — Supplementary Data 3 [file 42003_2021_1688_MOESM6_ESM.xlsx]

## Sheet: Sheet1
	UV	Blue	LW	Total
Nocturnal	1	0	4	5
Diurnal	2	6	6	14
