# Supplementary material for: Light environment drives evolution of color vision genes in butterflies and moths
Source: Commun Biol. 2021 Feb 9;4:177. doi: 10.1038/s42003-021-01688-z (PMC7873203; doi:10.1038/s42003-021-01688-z)
Supplement: Supplementary file 7 — Supplementary Data 4 [file 42003_2021_1688_MOESM7_ESM.xlsx]

## Sheet: TableS4
Opsin	Diurnal w	Nocturnal w	Model	Tree	Number of taxa	Number of diurnal or both taxa Foreground	Number of strictly nocturnal taxa background	P-value	2LnL	Number of parameters in model	Kappa	Null omega	Likelihood of Model (Ln0)	Likelihood of Model(Ln1)	Bayes Empirical Bayes (BEB) analysis from Branch-site model Positive sites for foreground lineages Prob(w>1):	MEME P-value <0.1 Episodic positive selection	Contrast FEL (p-value<0.1,FDR <50%)	Notes
rh4_uv	0.04816	0.01643	branch and branch-site	gene	24	12	12	<0.001	52.54	48	1.71666	0.0328	-13222.4	-13196.1	13 M 0.919 19 R 0.904 20 G 0.937 59 S 1.000** 116 G 0.966* 148 L 0.504 206 C 0.999** 207 F 0.997**
rh5_blue	0.04032	0.02945	branch and branch-site	gene	23	11	12	0.0196807	5.4459	46	1.68076	0.03251	-11310.8	-11308.1	17 Q 0.927 141 K 0.856 149 I 0.934 156 L 0.857 203 A 0.971*
rh6_lw	0.05206	0.01173	branch and branch-site	gene	24	11	13	<0.001	116. 264	48	1.63943	0.03264	-11233	-11174.8	40 C 1.000** 58 G 0.718 82 F 0.999** 319 A 0.607 320 S 0.985*
rh7	0.05942	0.06719	branch	gene	33	19	14	0.1596	1.9778	67	1.62457	0.15907	-22578.7	-22577.7	-			prank, length of alignment ~406
rh7	0.14378	0.1672	branch	gene	28	13	15	0.0497668	3.84893	56	1.63943	0.0653	-9996.37	-9994.44	-			muscle, length of alignement ~170
rh4_uv	0.04447	0.02324	branch	gene	14	7	7	<0.001	9.6	20	1.59281	0.03058	-6892.5	-6887.29	-
rh5_blue	0.03434	0.03602	branch	gene	17	9	8	0.734522	0.115	28	1.50266	0.0354	-9822.97	-9822.91	-
rh6_lw	0.04335	0.03445	branch	gene	17	9	8	0.138011	2.2	34	1.45504	0.03893	-6690.52	-6689.43	-
rh4_uv	0.0438	0.0174	branch	gene	10	5	5	<0.001	20.8	20	1.82348	0.02652	-6229.32	-6219.77	-
rh5_blue	0.0331	0.03463	branch	gene	10	7	3	0.812197	0.05645	20	1.51704	0.03384	-6276.19	-6276.16	-
rh4_uv	0.04108	0.02609	branch and branch-site	species	24	12	12	<0.001	11.3139	49	1.72863	0.03206	-13265.7	-13260	19 R 0.988* 20 G 0.993** 59 S 1.000** 90 V 0.795 116 G 0.999** 149 M 0.680 198 V 0.962* 206 C 1.000** 207 F 1.000**	45 I 0.05* 284 R 0.08	12 M 0.002 0.155 19 R 0 0.032 20 G 0.006 0.234 38 M 0.002 0.148 59 S 0 0.022 91 L 0.006 0.23 102 K 0.01 0.301 103 A 0.004 0.215 117 A 0.005 0.249 202 C 0.001 0.107 284 R 0.008 0.274	Retinal binding region , 4 Angstrom F104, A105, G108,A109, G112, C178, S179, F180, I196, F197, Y201, W268, K299, Amino acids interacting with the RBP (4 Angstrom) 102 K, 103 A, 198 V, 202 C
rh5_blue	0.04646	0.0292184	branch and branch site	species	23	11	12	<0.001	11.287	47	1.65032	0.03361	-11333.9	-11328.2	21 Q 0.823 45 F 0.674 141 K 0.975* 149 I 0.915 156 L 0.990** 169 K 0.621 203 A 1.000** 218 S 0.501 241 S 0.508	25 V 0.07 39 C 0.03 46 L 0.05 56 S 0.04 140 N 0.08 228 K 0.05	1 Q 0.006 0.366 29 W 0.012 0.473 77 I 0.005 0.418 100 F 0.005 0.477 110 S 0.003 0.498 188 Q 0.014 0.47
rh6_lw	0.04954	0.02589	branch and branch-site	species	24	11	13	<0.001	28.7794	49	1.654	0.03309	-11247.4	-11233.6	40 C 0.997** 47 M 0.842 57 T 0.950* 82 F 1.000** 190 W 0.939 191 L 0.790 279 Y 0.847 286 A 0.857 320 S 0.937	40 C 0.04 57 T 0.01 82 F 0.08 110 F 0.05 206 T 0 220 Q 0.04 247 A 0.01 320 S 0.07	18 P 0.01 0.359 40 C 0.003 0.175 42 G 0.01 0.33 71 V 0.011 0.317 82 F 0.001 0.275 85 A 0.002 0.396 124 M 0.003 0.213 190 W 0.003 0.273 194 S 0.008 0.344 216 F 0.01 0.388 279 Y 0.004 0.199
